# Supplementary material for: Description of the interaction between Candida albicans and macrophages by mixed and quantitative proteome analysis without isolation
Source: AMB Express. 2015 Jul 16;5:41. doi: 10.1186/s13568-015-0127-2 (PMC4503712; doi:10.1186/s13568-015-0127-2)
Supplement: Additional file 1: — False positive proteins of C. albicans (18 proteins) and macrophage (30 proteins). [file 13568_2015_127_MOESM1_ESM.xlsx]

## Sheet: additional file 1
Dataset S1 False positive protein of C. albicans (18 proteins) and macrophage (30 proteins)
Accession	Description	N1		N2		N3
		Score	Peptide	Score	Peptide	Score	Peptide
C. albicans
orf19.1065	SSA2	421.938	3	635.624	4	1266.54	4
orf19.1435	TEF1	460.582	2	564.23	2	591.407	4
orf19.1601	RPL3	92.79	1	86.34	1	81.23	1
orf19.2013	KAR2	461.134	3			623.965	5
orf19.2622	YPT31	113.364	1	113.584	1	104.979	1
orf19.3087	UBI3	233.176	2	236.818	2	249.791	1
orf19.3911	SAH1	145.473	1	115.003	1	67.4167	1
orf19.4956	RPN1	62.3267	1	118.9	1	60.63	1
orf19.4980	HSP70	546.5	4	622.822	4	1266.55	4
orf19.5007	ACT1	936.889	3	943.706	3	981.756	4
orf19.5493	GSP1	245.685	1	311.393	4	382.75	3
orf19.5653	ATP2	282.441	1	207.19	1	189.879	2
orf19.5788	EFT2	236.417	2	270.713	2	355.85	2
orf19.6034	TUB2	230.219	1	149.988	1	224.416	1
orf19.6515	HSP90	407.64	3	284.106	2	240.285	3
orf19.657	SAM2	180.69	1	146.75	1	130.94	1
orf19.7178	PRE5	106.202	1	118.085	1	98.5647	1
orf19.7392	orf19.7392	217.69	2
Macrophage
gi6671509	actin, cytoplasmic 1	160.6	1	348.799	1	162.85	1
gi6678365	GTP-binding nuclear protein Ran	92.4543	1	228.09	2	160.506	2
gi6755358	60S ribosomal protein L8	88.8613	1	91.6092	1	93.45	1
gi6755919	polyubiquitin-B	58.4888	1	116.639	1	158.233	1
gi9845257	histone H1.2	118.973	2
gi21704144	S-adenosylmethionine synthase isoform type-2	154.065	1	204.24	1	106.86	1
gi24762230	40S ribosomal protein S15a	187.24	1	146.624	1	93.325	1
gi31980648	ATP synthase subunit beta, mitochondrial precursor	237.667	1	269.248	1	197.127	1
gi31981690	heat shock cognate 71 kDa protein			509.714	3	676.615	2
gi33504483	40S ribosomal protein S9	78.9933	1	101.486	1	88.7082	1
gi33859482	elongation factor 2	150.18	2	456.821	2	238.458	2
gi40556608	heat shock protein HSP 90-beta	80.9	1	190.385	2	233.411	2
gi116089273	rab GDP dissociation inhibitor beta	80.97	1	105.433	1	117.177	1
gi124339838	heat shock 70 kDa protein 1-like			400.111	2	263.238	1
gi124486895	6-phosphogluconate dehydrogenase, decarboxylating	205.42	1	197.429	1	97.33	1
gi126032329	elongation factor 1-alpha 1	361.863	3	896.742	2	220.375	2
gi162287140	cartilage oligomeric matrix protein precursor	199.281	2
gi163310765	serum albumin precursor	1013.61	2	2010.81	1	886.108	1
gi226874935	inter-alpha-trypsin inhibitor heavy chain H2 precursor	141.345	1	195.886	1	613.563	1
gi254540168	78 kDa glucose-regulated protein precursor	164.142	1	663.705	5	177.202	2
gi256418961	mirror-image polydactyly gene 1 protein homolog	58.89	1	65.07	1	74.6182	1
gi226874935	inter-alpha-trypsin inhibitor heavy chain H2 precursor	423.528	5	356.327	4	412.574	7
gi227116327	talin-1	51.34	1	89.4733	1	155.952	2
gi257471003	plasminogen precursor	47.92	1			145.953	2
gi159110717	inter-alpha-trypsin inhibitor heavy chain H3 precursor	168.105	1			215.72	2
gi168693628	fibulin-1 precursor	181.44	2	110.04	2	121.833	1
gi163310765	serum albumin precursor	1514.09	1	1502.74	1	2202.88	1
gi46849812	fibronectin precursor	90.43	1	66.36	1	107.7	1
gi6671509	actin, cytoplasmic 1	268.747	3	162.62	1
gi31981562	pyruvate kinase isozymes M1/M2 isoform 1	145.233	2

## Sheet: information
article title	Description of the interaction between Candida albicans and macrophages by mixed and quantitative proteome analysis without isolation
journal name	AMB express
author names	Nao Kitahara, Hironobu Morisaka, Wataru Aoki, Yumiko Takeda, Seiji Shibasaki, Kouichi Kuroda, Mitsuyoshi Ueda
affiliation and e-mail address of the corresponding author	Division of Applied Life Sciences, Graduate School of Agriculture, Kyoto University, Sakyo-ku, Kyoto 606-8502, Japan
	miueda@kais.kyoto-u.ac.jp
