# Supplementary material for: Description of the interaction between Candida albicans and macrophages by mixed and quantitative proteome analysis without isolation
Source: AMB Express. 2015 Jul 16;5:41. doi: 10.1186/s13568-015-0127-2 (PMC4503712; doi:10.1186/s13568-015-0127-2)
Supplement: Additional file 2: — Proteins identified in this study from co-culture of C. albicans (483 proteins) and macrophages (1,253 proteins). [file 13568_2015_127_MOESM2_ESM.xlsx]

## Sheet: additional file2
Dataset S2 Proteins identified in this study from co-culture of C. albicans (483 proteins) and macrophages (1,253 proteins)
		Control					Co-culture
Accession	Name	N1	N2	N3	N4		N1	N2	N3	N4
C. albicans
Orf19.1030	Orf19.1030	1.04682	0.920526	1.61799	0.981579		0.370419	0.409116	0.107571	0.0172249
Orf19.1042	Por1	0.667416	0.86232	0.69801	1.00092		0.290576	0.340189	0.165125	0.0631579
Orf19.1052	Orf19.1052	0.657678	0.570589	0.697261	0.582638		0.455497	0.587549	0.393285	0.0717703
Orf19.1055	Cdc3	0.96367	1.15111	0.853872	0.921535		0.204188	0.40189	0.163755	0.0746411
Orf19.1058	Orf19.1058	1.17041	1.21282	1.51733	1.22044		0.293194	0.275153	0.184995	0.0899522
Orf19.1064	Acs2	1.22509	1.48608	0.744865	1.32892		0.227749	0.116176	0.393971	0.0937799
Orf19.1078	Hbr2	1.19588	1.39149	1.32018	0.968451		3.31545	1.01834	0.871531	0.115789
Orf19.1086	Orf19.1086	0.742697	0.737652	0.914634	0.643395		0.213351	0.465814	0.346694	0.119617
Orf19.1115	Guk1	1.30037	1.18245	1.39966	1.1148		0.274869	0.458588	0.506338	0.123445
Orf19.1154	Egd1	0.818727	0.871554	1.37195	0.992062		0.554974	0.416898	0.342583	0.126316
Orf19.1166	Cta3	0.956929	0.728557	1.47454	1.04997		0.331152	0.287382	0.0513875	0.129187
Orf19.1199	Nop5	0.989139	0.865958	1.18774	1.07307		0.35733	0.414119	0.444673	0.134928
Orf19.1224	Frp3	0.181273	0.452637	0.511018	0.439446		0.308901	0.322401	0.154848	0.146411
Orf19.1232	Vrg4	0.803371	0.904016	0.972828	1.18298		0.752618	0.938855	0.833847	0.15311
Orf19.1248	Orf19.1248	1.19588	1.03778	0.764014	1.2413		0.655759	0.355753	0.428229	0.168421
Orf19.1254	Sec23	1.11498	1.01791	1.15854	1.28028		0.244764	0.306281	0.20555	0.172249
Orf19.1263	Cfl1	1.56779	1.1346	0.551348	0.667515		0.429319	0.361868	0.197328	0.173206
Orf19.1288	Fox2	1.28464	0.856163	0.863821	1.09668		0.337696	0.270706	0.535115	0.176077
Orf19.1295	Vas1	1.76854	1.33581	0.987805	1.53135		0.562827	0.757643	0.444673	0.196172
Orf19.1299	Rpn6	1.14195	0.84553	0.862537	1.02351		0.451571	0.410228	0.196643	0.2
Orf19.1342	Shm1	0.820599	0.971037	0.909606	0.9885		0.54712	0.17065	0.363823	0.200957
Orf19.1378	Sup35	0.964419	1.22723	0.810334	1.19825		0.59555	0.85881	0.488523	0.209569
Orf19.1389	Orf19.1389	1.33633	1.2415	1.69234	1.19845		0.390052	0.342412	0.346009	0.211483
Orf19.1390	Pmi1	1.20262	1.28795	1.68475	1.11846		0.725131	0.390773	0.174032	0.213397
Orf19.1402	Cct2	1.03633	0.942214	0.838682	0.960513		0.212042	0.622012	0.328195	0.213397
Orf19.1444	Orf19.1444	0.942322	0.871415	0.775781	0.894158		0.378272	0.404113	0.43097	0.215311
Orf19.1470	Rps26a	1.04045	1.05807	1.14741	1.24873		1.86518	0.922179	0.881124	0.220096
Orf19.1471	Cox4	1.00674	1.05359	1.2868	1.25046		0.319372	0.470261	0.143885	0.226794
Orf19.1494	Rad23	1.37378	1.05555	1.5076	0.894464		0.729058	0.510283	0.293251	0.226794
Orf19.1517	Aro3	1.12472	1.07542	1.14581	1.02758		0.757853	0.550862	0.530319	0.228708
Orf19.1559	Hom2	0.950936	1.12677	0.836008	1.08976		1.06021	0.745414	0.16307	0.241148
Orf19.1564	Orf19.1564	0.573783	0.751924	0.865319	0.670568		0.426702	0.584769	0.41384	0.243062
Orf19.1591	Erg10	0.868165	1.0431	0.758558	0.814268		1.54058	0.809339	0.480301	0.244976
Orf19.1618	Gfa1	1.22884	1.13166	0.921053	1.15886		0.327225	0.495831	0.261733	0.245933
Orf19.1631	Erg6	1.08502	1.20106	0.544074	0.757378		0.358639	0.503057	0.153477	0.24689
Orf19.1635	Rpl12	1.16067	1.11655	1.15757	1.03063		0.807592	1.01501	0.396711	0.25933
Orf19.1649	Rna1	1.15169	1.21631	1.13768	1.04132		0.54712	0.552529	0.439877	0.262201
Orf19.1652	Pox1-3	1.38427	0.722121	1.22839	0.984836		0.613874	0.663702	0.393971	0.264115
Orf19.1680	Tfp1	0.88427	1.00518	0.779418	0.900773		0.744764	0.409672	0.513875	0.266986
Orf19.1683	Pph21	0.601124	0.391773	0.242191	0.268573		0.327225	0.481379	0.116478	0.27177
Orf19.1697	Orf19.1697	1.12959	1.07654	1.60109	1.37553		0.534031	0.566426	0.564577	0.27177
Orf19.1700	Rps7a	1.14906	1.2331	1.24583	1.13831		0.685864	0.584769	0.563207	0.283254
Orf19.171	Dbp2	0.741948	1.05065	0.848096	1.04712		0.42801	0.570873	0.179514	0.288038
Orf19.1738	Ugp1	0.930337	1.09808	0.985024	1.08101		1.30759	0.483602	0.317917	0.288038
Orf19.1743	Acs1	0.653558	0.814608	0.830445	0.528903		0.268325	1.27793	0.496745	0.295694
Orf19.1750	Slr1	1.15993	1.22093	1.46063	1.28302		0.856021	0.670928	0.673518	0.314833
Orf19.1760	Ras1	0.770787	0.850147	0.619277	1		0.643979	0.588105	0.511819	0.317703
Orf19.1770	Cyc1	1.18539	0.972716	1.75984	1.20751		0.361257	0.414675	0.297362	0.323445
Orf19.1779	Mp65	0.761798	0.745068	1.17309	0.745471		0.230366	0.425792	0.309695	0.326316
Orf19.18	Imh3	1.15693	1.18903	1.01615	1.1091		1.18586	0.607004	0.565262	0.326316
Orf19.1801	Cbr1	0.882397	1.1984	0.719726	0.934256		0.577225	0.663146	0.115108	0.327273
Orf19.1816	Als3	0.926592	1.00056	0.973684	0.939446		1.45812	0.735409	0.475505	0.32823
Orf19.1854	Hhf22	0.365918	0.60305	0.215126	0.25056		0.774869	0.592551	0.356972	0.330144
Orf19.1860	Lsc2	1.16554	1.26305	1.29493	1.26135		0.85733	0.698722	0.356286	0.334928
Orf19.1862	Orf19.1862	1.20262	0.860081	1.78594	0.782923		0.696335	0.523624	0.358342	0.337799
Orf19.1866	Vma10	1.003	0.853225	1.25471	0.795237		0.612565	0.905503	0.347379	0.34067
Orf19.1891	Apr1	0.898876	0.936477	1.23748	0.893751		0.70288	0.602001	0.659815	0.34067
Orf19.1896	Ssc1	0.867416	0.762138	1.43325	0.821392		0.553665	0.679822	1.08941	0.34067
Orf19.1911	Pga52	0.585019	0.753603	0.931643	0.7299		0.818063	0.668705	0.55704	0.347368
Orf19.1949	Vps1	0.647191	1.22723	0.633291	0.892021		0.924084	0.867704	0.750942	0.347368
Orf19.1986	Aro2	0.98764	1.00364	0.970261	0.955831		0.306283	0.541412	0.398082	0.354067
Orf19.2020	Hgt6	0.526592	0.62012	0.726038	0.502035		0.842932	0.764869	0.360397	0.359809
Orf19.2060	Sod5	0.445318	0.634112	0.600342	0.477509		0.585079	0.483046	0.76396	0.361722
Orf19.2098	Aro8	1.09925	1.16091	0.811404	1.15123		0.760471	0.393552	0.240493	0.362679
Orf19.2107	Muq1	1.61386	0.715125	0.450364	0.38907		0.659686	0.479711	0.258993	0.371292
Orf19.2125	Orf19.2125	0.703371	1.01581	1.58922	1.2585		1.05628	1.20678	0.800959	0.380861
Orf19.2183	Kre30	1.11498	1.32307	0.780809	1.17657		0.469895	0.82657	0.349435	0.392344
Orf19.2192	Gdh2	0.602247	0.615363	0.741014	0.694077		0.651832	0.633685	0.421377	0.392344
Orf19.2232	Rpl11	1.34494	1.08479	1.39698	1.16772		0.252618	0.394108	0.922234	0.399043
Orf19.2233	Pre2	1.35805	0.851406	0.665918	0.961836		0.886126	0.683157	0.398082	0.400957
Orf19.2245	Ypt72	0.898127	1.11641	0.620026	0.719621		0.492147	0.619789	0.623501	0.401914
Orf19.2250	Spe3	1.13521	1.48006	1.48813	1.85314		0.446335	0.867148	0.419322	0.409569
Orf19.2269	Orf19.2269	1.0397	1.21631	1.35762	1.17209		0.634817	0.599778	1.0209	0.411483
Orf19.2296	Orf19.2296	0.783521	0.503288	1.24904	0.616426		0.939791	0.695942	0.803015	0.41244
Orf19.2298	Wbp1	0.676779	0.800476	0.577771	0.861592		0.612565	0.464703	0.24666	0.414354
Orf19.2304	Orf19.2304	0.935206	1.01903	0.928113	0.891309		0.649215	0.643691	0.679	0.415311
Orf19.2311	Rpl82	0.832584	1.06324	0.990479	1.21718		0.628272	0.701501	0.702295	0.420096
Orf19.2340	Cdc48	0.953933	0.96502	1.22914	0.875025		0.696335	0.610895	0.793422	0.42201
Orf19.2360	Ura2	1.06479	0.962082	0.855584	1.19906		1.02356	1	0.857143	0.428708
Orf19.236	Rpl9b	0.948689	1.00532	0.983954	1.04417		1.03141	0.521401	1.00103	0.422967
Orf19.2364	Mis11	0.892135	1.02211	0.897839	0.880012		0.13089	0.937743	0.365879	0.437321
Orf19.2396	Ifr2	1.19176	1.09822	0.970475	0.916751		0.777487	0.783213	0.705036	0.447847
Orf19.2407	Dps1-1	1.14045	1.1118	0.878584	1.18655		0.742147	0.606448	0.590613	0.456459
Orf19.2422	Arc1	1.18352	0.870015	1.13778	1.09312		0.657068	0.627571	0.64063	0.45933
Orf19.2435	Msi3	1.00936	1.13124	1.05841	1.09933		0.752618	0.654252	0.570743	0.461244
Orf19.2483	Rim1	0.727715	0.984889	1.1856	1.24903		0.901832	0.748749	0.608428	0.467943
Orf19.2488	Fal1	0.782022	0.847349	0.421588	0.505903		0.989529	0.511395	0.90579	0.470813
Orf19.2489	Orf19.2489	1.21685	1.4483	1.25599	1.29025		1.1322	0.487493	0.259678	0.47177
Orf19.251	Orf19.251	0.847566	1.06282	1.35066	0.923672		0.475131	0.431907	0.613224	0.47177
Orf19.2525	Lys12	0.720225	0.651322	0.875481	0.618054		0.751309	0.692051	0.517986	0.472727
Orf19.2531	Csp37	0.370037	0.46523	1.40993	0.618156		0.740838	0.671484	0.902364	0.480383
Orf19.2538	Ptc2	1.44906	1.14622	1.95871	1.15235		0.391361	0.678155	0.622131	0.496651
Orf19.2551	Met6	1.02509	1.13054	0.91196	0.996642		0.471204	0.512507	0.731072	0.499522
Orf19.2555	Ura5	1.45318	0.84511	1.18592	1.16049		0.417539	0.431351	0.416581	0.502392
Orf19.2560	Cdc60	1.57079	1.37554	0.7638	1.31539		0.585079	0.843802	1.13189	0.502392
Orf19.2571	Sec4	0.796629	0.938995	0.962987	1.03643		0.667539	0.621456	0.76259	0.509091
Orf19.2573	Frs1	0.83633	1.03554	1.54375	1.08803		0.912304	0.546971	0.20692	0.511962
Orf19.2598	Vma4	1.01685	1.00098	1.33783	0.972013		0.664921	0.782101	0.833847	0.511962
Orf19.2608	Adh5	0.619476	0.785504	0.637249	0.623855		0.557592	0.384102	0.417266	0.515789
Orf19.2644	Qcr2	0.955056	0.935777	1.41271	0.909017		0.456806	0.654252	0.545392	0.51866
Orf19.2651	Cam1-1	1.22509	1.45278	1.15383	1.98015		0.784031	0.583102	0.591984	0.51866
Orf19.269	Ses1	1.02285	1.25577	0.839324	0.904641		0.683246	0.62368	0.498116	0.520574
Orf19.2693	Gst2	2.29775	1.21673	2.62751	2.37238		0.537958	0.613118	0.613909	0.527273
Orf19.2699	Abp1	0.910112	0.929061	1	0.947181		0.418848	1.00834	1.60603	0.527273
Orf19.2706	Crh11	0.434831	0.729957	0.457103	0.549766		1.31152	0.979433	0.852347	0.529187
Orf19.2709	Zuo1	1.02022	0.912551	1.17373	0.957663		0.684555	0.626459	0.365194	0.530144
Orf19.2720	Orf19.2720	1.0824	0.972576	0.811938	0.753715		0.816754	0.635353	0.559781	0.533014
Orf19.2727	Grx3	1.0794	1.12663	1.33258	1.31101		1.25524	0.857699	0.791367	0.533014
Orf19.2755	Orf19.2755	1.10824	0.916888	1.03573	1.02707		0.764398	0.371873	0.258308	0.538756
Orf19.2769	Orf19.2769	0.990637	1	1.40244	0.934561		0.706806	0.789883	0.354231	0.544498
Orf19.2775	Idi1	1.26966	1.71275	1.53733	1.86464		0.973822	0.72318	0.998972	0.544498
Orf19.2785	Atp7	1.17154	0.972156	1.12398	1.23112		0.561518	0.684825	0.326824	0.549282
Orf19.2795	Orf19.2795	1.43146	0.807891	1.32788	1.06004		0.396597	0.647026	0.564577	0.552153
Orf19.2841	Pgm2	1.0397	1.00014	0.977	1.04722		1.06675	0.839911	1.15999	0.55311
Orf19.2843	Rho1	0.758427	0.892822	0.60537	0.726237		0.696335	0.93274	0.813977	0.555024
Orf19.2871	Sdh12	0.951311	0.812089	1.06461	0.902605		0.764398	0.598666	0.809181	0.556938
Orf19.2877	Pdc11	0.723221	0.901357	0.478926	0.735396		0.255236	0.424125	0.313121	0.557895
Orf19.2935	Rpl10	1.25581	1.17	0.699722	0.990026		0.767016	0.746526	0.55704	0.557895
Orf19.2937	Pmm1	0.879401	1.05695	0.908751	0.928048		0.684555	0.78488	0.730387	0.557895
Orf19.2947	Snz1	0.78427	0.840632	1.1381	0.923977		0.657068	0.601445	0.785886	0.558852
Orf19.2951	Hpm6	1.17865	1.36981	1.1028	1.09821		0.926702	0.72318	0.364508	0.560766
Orf19.2960	Frs2	1.11723	1.23087	0.804129	1.40515		0.73822	0.664258	0.717369	0.564593
Orf19.2967	Tif34	1.18277	1.15587	0.872486	1.02819		0.717277	1.08116	0.546763	0.570335
Orf19.2974	Ykt6	0.976404	0.907654	0.808836	0.867596		1.09555	0.575875	0.544022	0.571292
Orf19.2975	Ypt7	0.984644	0.576745	0.418485	0.681457		0.896597	0.753752	0.819459	0.577033
Orf19.2994	RplL13	1.30861	1.08297	1.1043	1.16049		0.311518	0.324069	1.0209	0.579904
Orf19.300	Aip2	1.17603	1.22779	0.909606	1.02392		0.72644	0.871595	0.540596	0.584689
Orf19.3002	Rps1	1.03521	1.23688	1.00813	1.12538		0.494764	1.03335	0.578965	0.586603
Orf19.3014	Bmh1	1.30749	0.977753	1.15394	1.00641		0.980366	0.659255	0.727646	0.599043
Orf19.3034	Rli1	1.00262	0.962082	0.709136	0.987584		0.63089	0.981656	0.565262	0.6
Orf19.3037	Orf19.3037	1.13221	1.06058	1.43624	1.19275		1.46859	1.52974	1.98972	0.6
Orf19.3053	Orf19.3053	0.937453	0.779768	0.780488	1.19917		0.60733	0.47582	0.592669	0.602871
Orf19.3097	Pda1	1.17978	1.3074	1.02781	1.50102		0.468586	0.758755	0.171292	0.611483
Orf19.3138	Nop1	1.09925	1.27312	0.734703	1.23743		0.498691	0.723735	0.697499	0.611483
Orf19.3149	Lsp1	0.962172	1.06702	1.16185	1.10696		0.663613	0.848249	0.513189	0.61244
Orf19.3160	Hsp12	0.766667	0.300266	0.816324	0.938938		0.490838	0.645914	0.629668	0.616268
Orf19.316	Sec13	1.12397	0.987547	0.927899	1.04814		0.615183	0.878266	0.57828	0.615311
Orf19.3171	Ach1	0.79176	1.06282	0.731065	0.938632		1.07853	0.886048	0.658445	0.62201
Orf19.3182	Gis2	1.00899	1.16874	1.7162	1.18309		1.28927	0.927738	0.905104	0.62201
Orf19.3192	Sti1	1.12322	1.06842	1.58515	1.0228		0.534031	0.707615	0.564577	0.622967
Orf19.3205	Orf19.3205	1.04307	0.757241	0.931108	0.976796		0.941099	0.909394	0.815348	0.62488
Orf19.3223	Atp3	0.916105	0.850986	0.910141	0.799715		2.2212	0.936631	0.659815	0.626794
Orf19.3268	Tma19	1.43109	1.42381	1.45988	1.42835		0.604712	0.470261	0.489894	0.629665
Orf19.327	Hta3	0.398502	0.590737	0.0832264	0.169754		1.07984	0.687604	0.461802	0.630622
Orf19.3294	Mbf1	1.02022	0.983769	1.41068	1.03002		0.78534	0.632018	0.934567	0.632536
Orf19.3324	Tif	1.32097	1.17532	1.03594	1.47374		1.33115	0.927738	1.38746	0.635407
Orf19.3334	Rps21	1.44569	1.63747	1.35227	1.67779		0.793194	0.569761	0.604317	0.648804
Orf19.3335	Orf19.3335	0.940449	0.777389	0.98727	0.838795		3.84424	1.28016	0.993491	0.654545
Orf19.3341	Orf19.3341	0.981648	1.03582	0.735879	1.07327		0.675393	0.855475	1.00993	0.657416
Orf19.3354	Orf19.3354	1.50225	1.18441	1.01433	1.69051		0.812827	0.616454	0.775608	0.660287
Orf19.3358	Lsc1	1.01311	0.987547	1.02953	1.07989		0.268325	0.538077	1.00856	0.660287
Orf19.3374	Ece1	1.26067	0.979012	2.26936	1.43568		1.01047	0.912173	0.810552	0.661244
Orf19.3391	Adk1	0.855056	0.813488	1.18699	0.897415		1.53272	3.87048	1.23467	0.661244
Orf19.3396	Hch1	1.26217	1.20918	1.22775	1.14502		1.38874	0.992218	1.18876	0.665072
Orf19.3423	Tif3	1.10899	1.13768	1.773	1.22583		1.00654	0.749861	0.692703	0.672727
Orf19.3426	Anb1	1.12135	1.25129	1.2807	0.716874		0.755236	0.5592	0.668037	0.673684
Orf19.3462	Sar1	1.08727	1.33511	1.21213	1.22125		0.679319	0.946081	1.06612	0.674641
Orf19.3475	Orf19.3475	2.27603	1.82426	2.78958	1.78486		3.18717	0.516398	0.665982	0.677512
Orf19.3504	Rpl23a	0.962547	1.19952	0.632114	0.796967		0.695026	0.837132	1.44707	0.678469
Orf19.3507	Mcr1	1.01199	0.829019	1.12955	0.887136		0.608639	0.76209	1.11408	0.682297
Orf19.3523	Crk1	1.05543	0.944452	2.01776	0.383574		0.579843	0.528627	0.569373	0.687081
Orf19.3527	Cyt1	0.847566	0.925003	1.01348	0.736617		0.918848	0.880489	0.650223	0.687081
Orf19.3541	Erf1	1.23333	1.15909	1.20454	1.05791		0.218586	0.589216	0.602261	0.688038
Orf19.3554	Aat1	0.705243	0.918008	0.447582	0.590576		1.46335	1.06337	0.532374	0.689952
Orf19.357	Orf19.357	0.81573	0.957325	0.749037	1.06513		1.05105	1.01556	1.18328	0.689952
Orf19.3575	Cdc19	0.827341	1.01357	0.687955	1.01689		0.638743	0.637021	0.554299	0.691866
Orf19.3579	Atp4	0.926966	0.905275	0.937313	0.962752		0.794503	0.701501	0.781775	0.694737
Orf19.3590	Ipp1	0.877528	0.781587	0.885751	0.727152		0.815445	0.84269	1.02158	0.694737
Orf19.3593	Rpt6	1.0367	0.799636	0.559371	0.564726		1.05497	0.754308	3.00925	0.696651
Orf19.3599	Tif4631	0.974532	0.841472	1.1426	1.10788		0.84555	0.700945	0.557725	0.704306
Orf19.3611	Orf19.3611	1.38764	1.09654	1.83793	1.45308		0.66623	0.893274	0.937992	0.704306
Orf19.3612	Pst2	0.961798	0.65454	0.990907	0.829534		0.956806	1.04947	0.628297	0.709091
Orf19.3646	Ctr1	0.457678	0.812649	0.594245	0.561266		0.769634	1.01668	0.814663	0.710048
Orf19.3651	Pgk1	0.882022	0.989506	0.836222	0.878893		0.528796	2.62257	0.981843	0.713876
Orf19.3672	Gal10	1.00899	0.55114	0.671801	0.736414		1.66492	1.17565	2.62967	0.715789
Orf19.3675	Gal7	0.995506	0.464111	0.627835	0.871972		0.852094	0.718177	0.613909	0.724402
Orf19.3697	Orf19.3697	0.483521	0.582762	1.26508	0.828923		1.31021	1.1612	0.610483	0.72823
Orf19.3700	Tom70	0.976779	0.958024	0.919769	0.965805		0.549738	0.886048	0.549503	0.733971
Orf19.3733	Idp2	0.837828	0.843711	0.975931	0.757073		0.39267	0.64647	0.255567	0.737799
Orf19.3789	Rpl24a	1.57416	1.68854	1.80841	1.69469		1.2055	0.94219	0.954436	0.739713
Orf19.3799	Orf19.3799	0.559176	0.702253	0.931857	0.659577		1.12565	0.985548	1.06475	0.739713
Orf19.3812	Ssz1	1.14944	1.15853	1.23984	1.15683		0.829843	0.968872	0.848236	0.742584
Orf19.3829	Phr1	0.630337	0.877431	0.841142	0.67871		1.06937	0.828794	0.972936	0.745455
Orf19.3838	Efb1	1.25281	1.35903	1.26872	1.18878		0.85733	0.933852	0.45221	0.746411
Orf19.3861	Sis1	0.717978	0.778508	0.931001	0.832587		0.795812	0.88438	1.02501	0.747368
Orf19.3870	Ade13	1.14345	1.12271	0.819748	0.98504		0.191099	0.144525	0.488523	0.750239
Orf19.3888	Pgi1	1.05056	0.968099	0.774925	1.0517		0.839005	0.667593	0.82631	0.75311
Orf19.390	Cdc42	0.652434	0.771093	0.305413	0.40861		0.818063	0.760422	0.566632	0.759809
Orf19.3932	Orf19.3932	0.782022	0.487617	1.11703	0.702829		0.951571	1.11506	1.0531	0.762679
Orf19.3934	Car1	0.946442	0.922765	1.41752	1.06951		0.676702	0.538633	0.446728	0.773206
Orf19.395	Eno1	0.90824	0.967119	0.873663	0.846021		1.34031	0.992218	1.05036	0.788517
Orf19.3967	Pfk1	0.792135	0.84511	0.661639	0.823631		0.825916	0.938855	0.776978	0.792344
Orf19.3974	Put2	0.889888	0.791801	1.07007	0.857521		0.615183	1.36076	0.971566	0.796172
Orf19.3997	Adh1	0.84382	0.986148	0.631472	0.841441		0.731675	1.41579	1.59164	0.797129
Orf19.4004	Cct3	1.24007	0.852386	0.71994	1.12599		0.975131	0.883824	1.01336	0.801914
Orf19.4016	Orf19.4016	1	0.987967	0.816003	0.73275		1.1466	1.40411	0.991435	0.803828
Orf19.4035	Pga4	0.399251	0.754163	0.506525	0.569001		0.921466	0.955531	0.880439	0.804785
Orf19.4040	Ilv3	1.12097	1.11515	1.42244	1.12487		1.07461	1.12785	1.0531	0.810526
Orf19.4051	Hts1	1.31536	1.38744	1.32724	1.57195		1.27094	1.01556	1.08804	0.811483
Orf19.4060	Aro4	0.913483	0.981531	1.09991	0.974659		1.02618	0.836576	0.985269	0.815311
Orf19.4152	Cef3	1.0367	0.959703	1.24765	0.919703		1.09948	0.866037	0.758479	0.817225
Orf19.4186	Pct1	0.681273	1.02169	0.558622	0.778343		1.00393	0.582546	1.09901	0.817225
Orf19.4215	Fet34	0.892509	0.917028	0.505563	0.873397		0.269634	0.50806	0.490579	0.826794
Orf19.4216	Orf19.4216	1.09251	0.438786	0.759949	1.03277		0.755236	1.00834	0.562521	0.826794
Orf19.4223	Gcd11	1.26929	1.42437	1.34895	1.35152		0.609948	0.717065	0.661871	0.826794
Orf19.4236	Ret2	0.869288	1.27578	0.511125	0.852636		0.954188	1.14119	0.625557	0.827751
Orf19.4246	Orf19.4246	0.842322	0.899398	0.611361	0.716467		0.807592	1.42412	0.65913	0.827751
Orf19.4261	Tif5	1.12434	1.18092	1.08644	1.0117		0.735602	0.757087	0.873587	0.828708
Orf19.4283	Orf19.4283	1.28876	1.16217	1.76733	1.36088		1.11387	0.927182	1.0901	0.833493
Orf19.4309	Grp2	1.08052	1.1679	1.18902	1.0001		2.12435	0.720956	0.906475	0.838278
Orf19.4311	Ynk1	1.84906	1.3754	1.65383	1.48952		1.0144	0.768205	1.18191	0.838278
Orf19.4317	Gre3	1.17228	0.902756	0.990158	0.930999		0.933246	0.857699	0.86605	0.840191
Orf19.4336	Rps5	1.60712	1.29257	1.86585	1.48779		1.15576	1.14675	0.86468	0.847847
Orf19.434	Prd1	1.0824	1.05359	0.836863	1.00081		0.58377	0.854364	0.648167	0.850718
Orf19.4362	Orf19.4362	1.1764	0.771932	0.464698	0.437004		1.15314	1.21067	1.00445	0.852632
Orf19.437	Grs1	1.09326	1.10676	0.830873	1.0516		1.02225	0.853808	0.939363	0.858373
Orf19.4371	Tal1	1.02285	1.07458	1.02097	0.892021		1.03534	0.993885	1.04762	0.861244
Orf19.4393	Cit1	0.899625	0.910872	0.898588	0.762365		0.795812	0.737076	0.634464	0.862201
Orf19.4396	Orf19.4396	1.0161	0.812089	0.662281	0.94484		0.784031	0.63035	0.591298	0.863158
Orf19.441	Rpt1	0.953184	0.746747	0.498288	0.599735		0.625654	0.842135	0.780404	0.864115
Orf19.4413	Cmd1	1.86704	1.44088	2.58248	1.58569		0.841623	0.819344	0.924289	0.866986
Orf19.4441	Orf19.4441	1.33146	0.82804	0.416667	0.386118		1	1.39578	0.883179	0.872727
Orf19.4477	Csh1	0.907491	0.974815	1.0291	0.84022		0.776178	0.887715	0.865365	0.883254
Orf19.448	Orf19.448	1.25805	1.24738	1.67191	1.06981		0.803665	0.93274	1.14628	0.884211
Orf19.4490	Rpl17b	0.911985	1.007	1.44352	1.31854		0.484293	0.603669	0.334361	0.886124
Orf19.4491	Erg20	0.928839	1.00588	0.771609	1.09566		0.824607	0.978877	0.752998	0.886124
Orf19.4503	Orf19.4503	0.741199	0.854344	0.963308	0.830653		0.522251	0.786548	0.967455	0.888038
Orf19.4506	Lys22	0.878652	1.17196	0.850984	0.908712		0.638743	0.807115	0.596095	0.888995
Orf19.4527	Hgt1	0.394007	0.58598	0.609756	0.626806		1.04712	0.816565	0.940048	0.89378
Orf19.4536	Cys4	1.05655	1.00993	0.640886	0.806228		0.958115	1.18121	0.890031	0.896651
Orf19.4560	Bfr1	0.950562	0.972996	1.46641	1.0457		2.54319	1.62813	1.28606	0.898565
Orf19.4565	Bgl2	0.947566	0.94753	0.581194	0.900265		1.09031	1.00334	0.725591	0.901435
Orf19.4591	Cat2	0.647566	1.02127	0.858365	1.00621		1.12827	1.0806	0.901679	0.913876
Orf19.4594	Orf19.4594	1.58127	1.30055	1.8512	1.30572		1.12827	1.0806	0.901679	0.913876
Orf19.4602	Mdh1-1	0.817228	0.785784	1.4801	0.823428		0.636126	0.574208	0.859884	0.914833
Orf19.4609	Orf19.4609	0.921723	1.05877	1.79151	1.59343		2.03272	0.761534	0.787256	0.91866
Orf19.4616	Pol30	1.1588	1.02784	1.25118	0.994403		1.12696	1.00111	0.84481	0.91866
Orf19.4618	Fba1	0.798127	0.991185	0.800492	0.759312		0.217277	0.34408	0.610483	0.920574
Orf19.4632	Rpl20b	1.35243	1.28501	1.07606	1.35233		1.95942	0.78766	0.853032	0.924402
Orf19.4650	Ilv6	1.02172	1.034	1.04932	1.1037		1.5589	1.04169	1.17232	0.924402
Orf19.4660	Rps6A	0.985768	1.0617	1.16239	0.942805		1.04319	0.892162	1.42309	0.927273
Orf19.4716	Gdh3	1.22022	0.91297	1.29258	0.967026		1.08508	0.947749	1.00308	0.929187
Orf19.4732	Sec24	0.868539	1.20176	1.52011	1.03124		0.856021	0.892162	0.346694	0.930144
Orf19.4754	Zwf1	1.17828	1.11613	0.769148	1.15561		0.624346	0.522513	1.3902	0.937799
Orf19.4759	Cox5	0.606742	0.826221	0.639923	0.961429		0.522251	0.913841	0.822199	0.939713
Orf19.4777	Dak2	0.686517	0.873234	0.676187	0.764197		1.23691	1.28405	0.86468	0.943541
Orf19.4796	Orf19.4796	1.43708	1.11641	2.09136	1.3853		0.893979	1.05503	0.714628	0.95311
Orf19.4813	Gua1	1.18015	1.15237	0.975182	0.689599		0.948953	1.44525	1.0949	0.959809
Orf19.4826	Idh1	1.26105	1.28571	1.0997	1.32536		1.25785	0.741523	1.18328	0.963636
Orf19.4827	Ade12	1.16517	0.84553	1.03124	1.15978		0.760471	1.16064	0.894827	0.968421
Orf19.4831	Mts1	0.821723	1.14999	0.866175	1.23601		1.17932	1.13508	1.40939	0.973206
Orf19.4833	Mls1	0.803745	1.54596	1.14602	0.98392		1.23822	0.989994	1.85269	0.974163
Orf19.4898	Orf19.4898	0.722846	0.81041	0.896983	0.874211		1.39529	1.42023	1.29839	0.982775
Orf19.492	Ade17	0.905993	1.04449	0.64816	0.655099		1.21597	1.10006	1.04351	1.00383
Orf19.493	Rpl15a	0.878277	1.45697	0.917415	1.38195		0.950262	1.20456	0.621446	1.00478
Orf19.4932	Orf19.4932	1.20749	1.03666	0.97561	0.920212		0.943717	0.999444	0.899623	1.00957
Orf19.4947	Orf19.4947	0.579775	1.09584	1.02846	0.921636		1.1767	0.941634	1.03049	1.01244
Orf19.4975	Hyr1	0.379401	0.621799	0.482777	0.757785		0.945026	2.84825	2.14114	1.01627
Orf19.5005	Osm2	0.902996	0.870155	1.23984	1.08264		0.774869	0.947749	0.80233	1.02105
Orf19.5006	Gcv3	0.964794	0.868196	0.907788	0.740281		0.943717	0.948305	0.738609	1.02967
Orf19.5021	Pdx1	0.934082	1.07262	1.33451	1.10258		0.969895	1.02168	1.00651	1.02967
Orf19.5024	Gnd1	1.07378	0.933259	0.678541	0.867291		0.718586	1.02279	1.25934	1.03062
Orf19.505	Srv2	0.817978	1.00895	0.923727	1.14757		1	0.848805	1.17506	1.03828
Orf19.5054	Orf19.5054	0.948689	1.08675	0.930039	0.973438		0.799738	0.986659	0.254197	1.04785
Orf19.506	Ydj1	1.20262	1.22093	1.83194	1.61541		0.829843	1.05447	1.91915	1.05072
Orf19.5061	Ade5,7	0.926217	1.11417	0.794608	1.02544		0.59555	0.602557	1.16615	1.05263
Orf19.5063	Coi1	1.45693	1.11655	1.25973	1.11612		1.01832	1.73263	1.43405	1.05742
Orf19.5076	Pfy1	1.13408	0.915489	1.08462	0.987584		0.846859	0.8199	0.784515	1.0622
Orf19.5078	Orf19.5078	0.876779	0.923045	0.802204	0.753002		1.85209	1.07727	0.979102	1.07081
Orf19.5112	Tkl1	0.953558	0.974255	0.907253	1.03287		1.18717	0.963869	0.84344	1.07177
Orf19.5113	Adh2	0.719476	1.02113	0.757595	0.78506		0.501309	0.81323	0.826996	1.0756
Orf19.5117	Ole1	0.680524	1.23087	0.644737	0.960513		1.35209	1.31795	1.04419	1.0756
Orf19.5126	Orf19.5126	1.45393	1.22877	1.11457	1.22094		1.53534	1.40078	0.88592	1.07656
Orf19.5130	Pdi1	1.23933	1.18189	1.9172	1.10716		1.58377	1.21512	1.64303	1.07751
Orf19.5197	Ape2	1.1573	1.00322	1.01958	0.978832		1.13874	1.47193	0.835903	1.07943
Orf19.5211	Idp1	0.342697	1.06576	0.873128	1.03328		1.08639	1.16843	1.24221	1.08421
Orf19.5228	Rib3	1.09438	0.964461	1.31055	0.985956		1.62042	1.17121	1.37513	1.08995
Orf19.526	Nhp2	1.09476	0.988387	1.2561	0.961938		0.967277	1.16176	0.994176	1.09187
Orf19.5263	Ser33	1.08352	1.1665	0.95015	1.1496		1.5733	1.38021	1.10723	1.09856
Orf19.5281	Orf19.5281	1.14906	0.942074	1.22443	1.00295		1.3966	1.17287	1.13532	1.09952
Orf19.5285	Pst3	0.753933	1.17952	0.896234	1.02096		1.20812	0.358533	1.58136	1.10335
Orf19.5288	Ife2	0.946442	0.721282	0.977321	0.902198		0.641361	1.19733	0.563207	1.10909
Orf19.5294	Pdb1	1.05468	1.1048	1.0797	1.10747		1.13613	1.31351	1.2148	1.13014
Orf19.5323	Mdh1-3	0.909363	1.08647	0.832264	1.0173		1.30497	1.29794	1.72525	1.13301
Orf19.5345	Orf19.5345	1.39588	1.12859	1.4203	1.19978		0.59555	1.28571	1.18054	1.15311
Orf19.5351	Tif11	1.27865	1.20456	1.66036	1.29483		0.200262	0.614786	1.31346	1.15598
Orf19.5378	Scl1	1.00337	0.55198	0.497326	0.420924		0.963351	0.908282	1.18671	1.15694
Orf19.5383	Pma1	0.531835	0.711907	0.733098	0.691024		0.810209	0.94219	0.689962	1.16172
Orf19.5419	Atp5	0.634457	0.86232	1.16635	0.842153		1.34293	1.21234	1.13806	1.18469
Orf19.542	Hxk2	0.679775	0.899119	0.506312	0.70863		0.701571	1.19678	1.05995	1.18565
Orf19.5440	Rpt2	0.885019	0.668392	0.54846	0.49542		0.362565	0.550862	0.402878	1.19043
Orf19.5444	Tim44	0.885393	1.0757	0.791506	1.00071		0.719895	1.13841	0.761905	1.19043
Orf19.5466	Rps24	0.768914	0.750245	0.943089	0.925606		1.05105	1.32296	1.57794	1.19234
Orf19.548	Cdc10	0.866292	1.245	0.783376	0.987991		0.899215	1.32185	2.4666	1.1933
Orf19.5591	Ado1	1.25993	1.12956	1.31686	1.08315		1.46728	1.14175	0.833162	1.19713
Orf19.5641	Car2	0.79176	0.893802	0.888104	0.769286		1.04581	0.876598	1.46489	1.20191
Orf19.5645	Met15	0.934082	0.766056	1.07467	0.876756		1.41623	1.28794	1.40528	1.20478
Orf19.5647	Sub2	1.08989	0.84483	0.878156	1.03918		1.37042	1.4219	0.90579	1.20861
Orf19.5685	Ths1	1.16479	1.05569	0.678434	0.836353		1.07461	1.35297	1.01953	1.21818
Orf19.5746	Ala1	1.26105	1.19253	1.14677	1.19194		1.84555	1.42857	1.25043	1.2201
Orf19.5750	Shm2	1.06854	1.21156	0.964805	1.15428		0.820681	0.746526	1.26002	1.23732
Orf19.5773	Orf19.5773	0.769288	1.11529	0.924262	1.05781		1.29058	1.63924	2.0555	1.24689
Orf19.5791	Idh2	1.02921	1.09584	1.21577	1.04061		1.74607	1.68149	1.44433	1.24976
Orf19.5806	Ald5	0.799625	1.0312	0.846812	0.871871		0.434555	0.511395	0.652963	1.25167
Orf19.5823	Sgt2	1.27453	1.50259	1.46876	1.08142		1.73953	0.992218	2.16787	1.25455
Orf19.5854	Sbp1	0.962547	0.841192	1.00824	0.755343		0.349476	1.38355	1.24221	1.26124
Orf19.5858	Egd2	1.53895	1.29621	1.73663	1.46916		0.531414	1.0378	0.844125	1.27368
Orf19.5893	Rip1	1.08989	1.39107	1.23577	1.17087		1.49607	0.779322	0.820829	1.27847
Orf19.5904	Rpl19a	1.09625	1.0263	1.46823	0.96438		1.43063	1.12618	1.1086	1.27847
Orf19.5927	Rps15	0.902622	1.28418	1.15083	1.25799		1.2199	0.99333	1.55396	1.28421
Orf19.5928	Rpp2b	1.597	1.245	2.10997	1.32424		2.73168	1.71317	1.45735	1.29474
Orf19.5949	Fas2	1.17678	1.07919	0.970582	1.12192		1.23298	1.12563	1.96643	1.33014
Orf19.5956	Pin3	0.967041	0.980691	1.31547	1.13759		1.33377	1.16787	1.42994	1.33397
Orf19.5964	Arf2	1.26891	0.72366	2.27717	1.45899		1.44634	1.26459	1.10517	1.33684
Orf19.5968	Rdi1	1.28914	1.12019	1.28979	1.15734		2.0301	1.4358	2.06578	1.3378
Orf19.5982	Rpl18	1.49026	1.50371	1.18892	1.38408		1.34162	1.78933	1.34909	1.34067
Orf19.6002	Rpl8b	0.946442	1.33427	1.42095	1.26389		1.74869	2.12062	1.31415	1.37225
Orf19.6035	Orf19.6035	0.950187	0.956205	0.719084	0.972115		2.02094	1.41134	0.935937	1.3799
Orf19.6047	Tuf1	0.904494	0.91353	1.09745	0.859556		1.14921	0.714842	0.512504	1.38278
Orf19.6058	Glo1	1.18202	1.0617	1.38511	1.17576		2.19764	1.44858	1.48887	1.38852
Orf19.6081	Phr2	0.620974	0.408703	0.493261	0.623448		0.70288	0.924958	1.11065	1.40574
Orf19.6085	Rpl16a	1.44157	2.07947	1.7224	1.79391		1.8966	2.16954	1.59781	1.40574
Orf19.6090	Orf19.6090	1.15618	1.12817	1.30349	1.22227		1.09162	1.38188	1.06954	1.41722
Orf19.6105	Mvd	1.3206	1.37358	1.16442	1.04539		2.83246	2.36965	1.00377	1.4201
Orf19.6109	Tup1	1.09625	1.21995	1.57841	1.10991		0.433246	1.24903	0.699555	1.42584
Orf19.6127	Lpd1	0.871536	0.86148	1.03006	0.941685		0.980366	1.47248	1.17163	1.42775
Orf19.6160	Orf19.6160	0.727715	0.660557	1.07039	0.843375		1.25393	1.84825	1.38746	1.44306
Orf19.6165	Kgd1	1.15468	0.91451	0.776637	1.06371		1.49738	1.22846	1.13464	1.45072
Orf19.6190	Srb1	1.07491	1.07821	0.872165	0.883574		1.20288	1.43246	1.24769	1.45933
Orf19.6229	Cat1	1.45243	0.72408	1.52974	1.18553		1.23037	1.25459	1.14834	1.46603
Orf19.6237	Rac1	0.6	1.00867	0.602375	1.02524		1.79319	1.03168	1.4224	1.489
Orf19.6250	Orf19.6250	1.24232	0.930041	1.33472	1.2069		0.598168	0.941078	1.42994	1.48995
Orf19.6285	Glc7	0.922846	0.824122	0.385858	0.817627		0.753927	1.3552	0.924289	1.50718
Orf19.6287	Aat21	0.795506	0.675528	1.04022	0.619886		1.7212	1.29294	1.63481	1.5244
Orf19.6312	Rps3	1.10974	1.2457	1.20058	1.18614		1.46204	1.10283	0.941418	1.53589
Orf19.6317	Ade6	1.1382	1.2797	0.754814	1.04529		1.24215	1.84769	1.39842	1.54258
Orf19.6327	Het1	1.42996	1.0757	1.60676	1.30389		1.24476	1.2229	0.662556	1.54354
Orf19.6367	Ssb1	0.955805	0.991185	1.35366	1.09902		1.27094	1.50028	1.95067	1.55215
Orf19.6375	Rps20	1.06667	1.12705	1.15715	1.03552		1.83246	1.87382	1.92806	1.55502
Orf19.638	Fdh1	0.959176	0.628376	1.03113	0.700081		1.14005	1.37021	1.3628	1.57033
Orf19.6385	Aco1	1.20337	1.12159	1.38768	1.08447		1.86911	1.7015	1.66632	1.58086
Orf19.6387	Hsp104	0.914607	0.822023	1.03434	0.910747		0.700262	0.904947	0.684481	1.58469
Orf19.6472	Cyp1	1.03933	0.975654	1.1749	0.850702		0.712042	1.597	0.932511	1.62871
Orf19.6507	Orf19.6507	0.868165	1.01245	1	0.900875		1.28534	1.29183	1.24563	1.63732
Orf19.6524	Tom40	1.00187	1.0999	0.917202	1.30277		0.443717	0.969427	0.74272	1.66029
Orf19.6531	Nuc2	2.18577	1.08269	1.03027	1.04743		1.38482	1.56087	1.43748	1.66507
Orf19.6540	Pfk2	0.855805	1.02323	0.598738	0.917667		0.996073	1.61757	3.53066	1.67368
Orf19.6561	Lat1	1.02285	0.909752	1.17608	1.01476		1.21204	1.28238	1.93559	1.67656
Orf19.6582	Pre10	0.88015	0.907374	0.727321	0.774069		1.33901	1.24625	1.10038	1.68325
Orf19.6612	Orf19.6612	0.94794	0.846789	1.2178	0.957154		0.812827	1.00834	0.836588	1.69952
Orf19.6634	Vma2	0.796629	0.883028	0.66549	0.843069		1.03796	1.30684	1.7876	1.70526
Orf19.6663	Rps25b	0.618352	0.750385	0.684424	1.19896		1.02225	2.1134	0.993491	1.71005
Orf19.670	Smt3	1.49139	1.347	1.60484	1.17678		1.01309	1.74653	1.5012	1.7311
Orf19.6701	Orf19.6701	1.30749	1.19057	0.635751	1.29707		1.15445	1.62646	1.00651	1.74545
Orf19.6702	Ded81	0.788764	1.02686	1.07039	0.885101		0.713351	1.55864	0.748887	1.76555
Orf19.6724	Fum12	0.96779	0.883028	1.23149	0.995726		1.98429	1.84714	1.76636	1.77703
Orf19.6745	Tpi1	0.51236	0.662096	1.1211	0.630674		1.47251	1.77376	1.13738	1.77799
Orf19.6749	Krs1	1.22285	1.25339	1.22507	1.33625		1.66492	1.94775	0.915382	1.78278
Orf19.6763	Slk19	0.850187	0.757381	0.966196	0.955119		1.99215	1.52362	1.53683	1.81914
Orf19.6785	Rps12	1.26779	1.31342	1.44608	1.15612		0.921466	1.8527	3.11819	1.8488
Orf19.6814	Tdh3	0.737828	0.952568	0.673834	0.796458		0.960733	0.962757	1.54642	1.8622
Orf19.6844	Icl1	0.982772	1.54205	1.83515	1.44657		1.34162	0.918844	1.15725	1.89187
Orf19.6854	Atp1	1.00936	1.07877	0.924048	1.11205		1.39136	1.39077	1.24974	1.92632
Orf19.6873	Rps8a	1.3176	1.36183	1.28124	1.3332		2.20812	1.52529	1.3258	1.96172
Orf19.6882	Osm1	0.897378	0.972436	0.705178	0.7816		1.06021	1.50639	1.13189	1.98182
Orf19.6906	Asc1	1.5176	1.3859	1.36457	1.54508		3.10471	1.46415	1.66495	2.04019
Orf19.691	Gpd2	0.697378	1.49391	1.90297	2.2129		2.29712	1.94108	1.51353	2.07943
Orf19.6975	Yst1	1.16554	1.0354	1.0016	1.36017		2.21466	2.64314	1.59575	2.09665
Orf19.6991	Pre3	0.974906	0.715685	0.501177	0.468451		1.42277	1.93608	1.79993	2.10526
Orf19.7015	Rpp0	1.47303	1.1013	1.10697	1.2355		2.07199	1.96832	1.41144	2.12632
Orf19.7018	Rps18	0.849813	1.10998	0.859649	1.13576		1.90183	1.88438	1.52244	2.1378
Orf19.7021	Gph1	0.861049	0.941094	0.553701	0.905557		1.00393	1.38911	2.00959	2.1933
Orf19.7057	Orf19.7057	1.29551	1.31328	1.08676	1.44016		1.96335	2.46637	1.89791	2.311
Orf19.7064	Gln4	1.35693	0.809151	0.836115	1.24679		1.79188	2.14897	2.17061	2.33971
Orf19.7076	Gbp2	1.14232	1.24752	1.64869	1.1496		1.46335	2.05392	1.94519	2.38278
Orf19.709	Pup2	0.853184	0.842032	1.05734	0.632404		1.94634	2.60033	2.00411	2.39139
Orf19.7152	Orf19.7152	0.828839	0.876032	1.00513	0.823428		0.907068	1.23513	0.610483	2.44593
Orf19.7161	Sui3	1.15581	1.08185	1.38511	1.59149		1.25	2.35297	1.52107	2.46029
Orf19.717	Hsp60	0.88427	0.806912	0.965982	0.861897		0.943717	1.54919	1.65673	2.48325
Orf19.7187	Mam33	1.05019	1.05163	1.53947	0.878486		5.62827	2.403	2.47276	2.49378
Orf19.7188	Rpp1b	2.03034	2.10886	3.09724	2.09801		2.77487	2.42579	3.01268	2.52153
Orf19.7216	Orf19.7216	1.21423	1.19813	0.473042	0.831875		2.69241	3.3085	1.77252	2.65359
Orf19.7217	Rpl4B	1.00375	1.06324	0.812259	0.94596		2.35471	2.03113	2.83727	2.66507
Orf19.7236	Tif35	0.825094	1.06814	1.32691	1.26969		2.22382	2.32685	2.44536	2.6756
Orf19.7238	Npl3	1.14981	1.63439	1.3926	0.834622		2.67539	1.95553	2.36725	2.74833
Orf19.7239	Orf19.7239	1.11124	0.860781	1.35377	1.23234		3.38743	3.62868	3.98287	2.77033
Orf19.7263	Orf19.7263	1.32547	1.37932	1.96973	1.28475		2.28796	4.597	3.55601	2.77512
Orf19.7284	Asr2	1.03296	0.580104	1.59981	0.782618		0.231675	0.493608	3.19287	2.81435
Orf19.7304	Orf19.7304	0.558801	1.12187	0.389923	0.928353		1.55628	1.38021	3.20452	2.8756
Orf19.7308	Tub1	0.907116	0.909193	0.692448	0.888663		3.06806	3.56865	2.52826	2.88134
Orf19.7310	Orf19.7310	0.899625	0.666294	0.229675	0.438429		2.44372	2.60089	2.62898	2.92344
Orf19.7312	Erg13	0.952809	1.0666	0.968442	1.023		2.29581	3.14452	2.16307	2.93397
Orf19.734	Glk1	0.722097	0.771093	0.359221	0.543558		1.81675	1.58866	3.28469	2.93971
Orf19.7350	Rct1	0.468165	0.336505	0.491442	0.416344		2.24215	2.63758	2.85783	3.05837
Orf19.7382	Cam1	1.42322	1.47139	0.777813	1.23804		1.74084	2.87271	1.99315	3.12153
Orf19.7417	Tsa1	1.13034	1.05569	0.972294	0.832383		2.2945	2.13341	2.99966	3.15311
Orf19.7421	Cyp5	0.98427	1.00616	1.18967	0.620802		1.73429	2.13952	2.47208	3.17416
Orf19.7438	Uba1	1.05206	1.09864	0.96534	1.00377		3.01702	2.74597	3.66221	3.21244
Orf19.7448	Lys9	1.02509	0.980271	1.13083	0.924079		1.09555	1.52863	1.26002	3.23923
Orf19.7466	Acc1	0.982022	1.12383	0.886072	1.09516		2.68325	2.86215	3.37444	3.33397
Orf19.7477	Yrb1	1.21199	1.36309	1.34842	1.27224		1.43979	2.45081	3.19356	3.35407
Orf19.7481	Mdh1	0.352434	0.69008	0.662709	0.453389		2.92801	2.57143	2.49812	3.36077
Orf19.7484	Ade1	1.56105	1.1749	1.39869	1.39426		1.53534	1.56865	1.75266	3.44785
Orf19.7514	Pck1	0.875655	0.657199	1.21769	0.856707		1.75654	1.29127	1.92052	3.49761
Orf19.7531	Orf19.7531	1.25955	1.25353	1.16399	1.16171		2.29188	2.22179	2.88112	3.51292
Orf19.7534	Mis12	0.807116	1.08003	1.30852	1.11582		0.700262	0.735409	1.72662	3.53589
Orf19.754	Ybn5	1.13895	1.27046	0.937313	1.09912		2.89791	3.03057	3.21069	3.61435
Orf19.7569	Sik1	1.02135	1.16678	1.21085	1.14146		2.85471	3.5214	4.47756	3.64211
Orf19.7585	Ino1	1.1764	1.39303	1.51562	1.46377		3.01702	2.63313	3.57862	3.66029
Orf19.7590	Orf19.7590	1.03558	0.838674	1.09339	0.843171		2.83246	4.50639	3.08051	3.70526
Orf19.7600	Fdh3	0.973034	0.951308	0.827022	0.745471		2.89791	2.66815	3.69647	3.71962
Orf19.7611	Trx1	1.27228	1.39107	1.50032	1.16813		0.790576	3.91384	2.85303	3.78278
Orf19.7613	HcrR1	1.47528	1.19785	1.90383	1.26328		0.670157	3.70539	27.8506	3.99426
Orf19.7621	Orf19.7621	0.961423	0.346299	0.130295	0.140342		2.76178	2.78488	2.45289	4.50335
Orf19.7626	Eif4e	0.794757	1.27844	0.695871	0.952473		2.89529	3.58644	4.90716	4.6201
Orf19.7676	Xyl2	0.76367	0.698755	0.83344	0.70517		3.2788	3.76098	4.08565	4.64593
Orf19.7678	Atp16	1.14757	1.09417	1.27685	1.17963		3.84424	3.59088	4.80301	4.67368
Orf19.778	Pil1	0.997378	0.93032	1.15233	1.01669		2.27749	3.48138	5.10106	4.84306
Orf19.819	Orf19.819	1.69775	1.43053	1.61928	1.51801		1.68455	3.74319	3.50805	5.33301
Orf19.822	Orf19.822	0.806367	0.643767	1.53766	1.17413		3.74084	7.17899	3.43542	5.48804
Orf19.840	Rpl21a	1.12772	1.20372	0.882542	1.11378		4.77487	4.49639	5.96163	6.04593
Orf19.86	Orf19.86	0.937828	1.0431	0.940201	0.926216		3.3966	4.10395	4.67352	6.84019
Orf19.88	Ilv5	0.95206	0.992304	0.883291	0.943619		2.64791	4.61201	6.78931	6.91388
Orf19.882	Hsp78	0.798127	0.670771	1.67533	0.603501		4.8377	5.46748	6.5173	7.03158
Orf19.900	Nsp1	0.857303	0.868476	1.21705	0.894057		5.02094	4.08116	6.89757	7.22392
Orf19.903	Gpm1	0.740449	1.06702	0.825952	0.758701		6.28796	7.24236	4.12813	7.40766
Orf19.922	Erg11	0.849064	1.02686	0.523214	1.06778		4.15838	4.28794	5.46283	7.72823
Orf19.930	Pet9	1.37266	1.64545	1.34638	1.76827		2.12435	4.9194	5.77664	8.39043
Orf19.979	Fas1	1.49251	1.33692	1.04215	1.73183		11.3482	13.483	6.52621	14.6823
Orf19.1789.1	Lys1	1.01161	1.01749	1.20122	1.06442		0.569372	0.690939	0.457691	0.326316
Orf19.2066.1	Atp18	0.886142	1.17882	0.67929	1.28465		0.348168	0.23791	1.62864	0.361722
Orf19.2111.2	Rpl38	0.815356	0.893802	0.897732	1.11928		0.505236	0.504169	0.448099	0.378947
Orf19.2179.2	Rps10	1.21011	1.32279	0.741656	1.70649		0.437173	0.798221	0.507023	0.384689
Orf19.2309.2	Rpl2	1.19476	1.21827	1.00086	1.0402		0.705497	0.480823	0.655704	0.420096
Orf19.2329.1	Rps17b	0.844944	1.08479	1.06418	1.04732		0.539267	0.814897	0.433025	0.421053
Orf19.2416.1	Mlc1	1.4809	1.39065	1.90608	1.65347		1.04058	0.629238	0.65776	0.457416
Orf19.2478.1	Orf19.2478.1	1.12547	1.37442	1.10548	1.47384		0.723822	0.826014	0.685851	0.466986
Orf19.2533.1	Orf19.2533.1	0.398127	0.890723	0.541827	0.76552		1.06283	0.826014	0.648167	0.49378
Orf19.2864.1	Rpl28	1.45506	1.55702	0.949936	1.31071		0.924084	0.809339	0.682425	0.556938
Orf19.2994.1	Rps16a	1.2367	1.58584	1.11607	1.42377		2.10079	0.823235	1.08119	0.579904
Orf19.3003.1	Rpl6	1.18427	1.08325	1.60002	1.25198		0.692408	0.790995	0.363823	0.590431
Orf19.3010.1	Ecm33	0.449813	0.757381	0.659071	0.501018		0.375654	0.613118	0.535115	0.597129
Orf19.3325.3	Rps21b	1.2573	1.18119	1.55819	1.3503		1.15969	0.941078	0.865365	0.636364
Orf19.3415.1	Rpl32	0.800749	1.01371	0.952503	0.957562		0.769634	1.34241	1.1915	0.667943
Orf19.3548.1	Wh11	0.739326	0.391773	1.3313	0.6724		0.687173	0.721512	0.428914	0.689952
Orf19.3572.3	orf19.3572.3	1.05094	1.03162	1.50792	1.16701		0.819372	0.68149	0.727646	0.690909
Orf19.3690.2	Orf19.3690.2	1.02772	1.42423	1.44758	1.41533		0.57199	0.662034	0.740665	0.726316
Orf19.3788.1	Rpl30	1.09101	1.23716	1.12131	1.51374		0.965969	0.609227	0.694758	0.737799
Orf19.3940.1	Cup1	0.292135	0.426892	0.0539153	0.224913		0.765707	0.99333	0.682425	0.781818
Orf19.3942.1	Rpl43a	0.929588	1.17378	1.02728	1.19123		0.611257	0.629794	0.688592	0.781818
Orf19.4149.1	Orf19.4149.1	1.01199	0.98307	1.14934	1.36668		0.70288	0.476932	0.68174	0.817225
Orf19.4193.1	Rps13	1.18727	1.29607	1.1611	1.32037		1.40445	0.818232	0.602946	0.82201
Orf19.4530.1	Orf19.4530.1	0.621348	0.815447	0.859114	0.662019		0.708115	0.57254	0.907845	0.894737
Orf19.4577.3	Orf19.4577.3	1.06292	0.951728	1.30809	0.878486		1.18848	0.873263	0.800274	0.90622
Orf19.4623.3	Nhp6a	1.20974	0.937316	1.66474	1.03012		0.832461	0.772651	0.688592	0.920574
Orf19.4879.2	Ntf2	0.926217	1.21198	0.571994	0.928659		1.61257	1.13118	0.943474	0.976077
Orf19.4914.1	Orf19.4914.1	0.183895	0.215335	0.0492084	0.104112		0.770942	0.770428	0.82631	0.998086
Orf19.4931.1	Rpl14	1.49026	1.62306	1.7531	1.66304		0.887435	0.960534	0.933881	1.00766
Orf19.5006.1	Orf19.5006.1	0.614981	0.730376	0.536157	0.66894		0.882199	0.717621	0.820144	1.02967
Orf19.5201.1	Orf19.5201.1	0.746442	0.610466	0.95122	0.511907		3.30497	1.36576	0.251456	1.0823
Orf19.5225.2	Rpl27a	1.54419	1.43291	1.6948	1.82658		1.09686	0.693163	1.2196	1.08995
Orf19.5491.1	Atp14	1.59925	1.05821	1.6656	1.2929		1.16492	1.30573	1.86228	1.19426
Orf19.5597.1	Orf19.5597.1	0.752434	0.563593	0.524604	0.69082		1.28665	1.20845	1.30113	1.19904
Orf19.5660.1	Orf19.5660.1	0.952434	1.09962	0.932071	0.987482		0.739529	0.706504	0.848921	1.21627
Orf19.5943.1	Orf19.5943.1	1.1412	0.998041	1.4693	1.11378		0.760471	1.52196	1.59986	1.30335
Orf19.5964.2	Rpl35	0.858427	0.954806	1.11864	0.955628		1.49084	1.49805	1.56081	1.3378
Orf19.5996.1	Rps19a	1.51273	1.03862	1.69266	1.12497		1.22906	1.07059	2.15279	1.36268
Orf19.6010.1	Rpb11	1.26592	0.94851	1.25995	1.46469		0.660995	0.548082	0.53717	1.37512
Orf19.6220.4	Orf19.6220.4	1.06067	0.794739	1.23042	1.13067		1.30497	1.46248	1.27783	1.46411
Orf19.6265.1	Rps14b	1.07753	1.24654	0.945229	1.09414		0.802356	0.995553	1.49983	1.49282
Orf19.6403.1	Rpp2a	1.79176	1.14328	2.08622	1.41034		0.95288	0.768205	0.794793	1.61531
Orf19.6414.3	Tpm2	1.37191	1.36953	1.46491	1.01577		1.59424	0.774875	1.8616	1.61531
Orf19.667.1	Rpl37b	1.45843	1.71876	2.23064	2.28893		1.34948	1.39022	1.27235	1.72249
Orf19.687.1	Rpl25	1.15206	1.21813	1.23288	1.339		1.80497	2.16064	1.62864	1.95024
Orf19.6882.1	Orf19.6882.1	1.54382	1.63901	1.58697	1.3392		1.49346	2.1045	1.74923	2.0134
Orf19.6898.1	Orf19.6898.1	1.17865	1.03638	0.92715	1.51008		1.11257	1.42357	1.63412	2.03062
Orf19.7043.1	Acb1	1.56404	0.991885	2.63329	1.49125		1.2356	1.14452	2.63926	2.21435
Orf19.7048.1	Rps28b	1.08689	0.953967	1.01487	1.65754		1.82723	2.6159	3.13464	2.30813
Orf19.7215.3	Orf19.7215.3	1.16629	1.01497	0.96074	0.749033		2.38089	1.70206	2.148	2.52249
Orf19.7509.1	Atp17	0.642697	0.941094	0.386607	0.830145		4.43586	2.78432	3.54231	3.49665
Orf19.827.1	Rpl39	1.13708	1.23157	1.08248	1.21718		3.52094	4.5264	6.68311	5.66029
Orf19.838.1	Rps9b	1.49963	1.60081	1.50834	1.24028		2.7212	3.57921	5.18191	5.6622
Orf19.953.1	Cof1	0.957303	1.19729	1.47604	1.03481		3.98298	5.44858	5.25934	8.91388
Macrophage
gi6671519	adenylosuccinate synthetase isozyme 1	0.602309	0.639122	0.552172	0.916959		0.642748	0.648155	0.503108	0.698402
gi6671549	peroxiredoxin-6	0.995223	0.590419	0.347728	0.523883		0.651573	0.7943	0.708533	0.464254
gi6671569	60S acidic ribosomal protein P0	0.962182	0.70519	1.02172	0.723926		1.00921	0.764487	1.34854	0.868084
gi6671672	F-actin-capping protein subunit alpha-2	1.54419	1.26407	0.618822	0.823839		0.938603	1.28023	0.645239	0.608994
gi6671696	chromobox protein homolog 1	0.710987	0.711776	0.908138	0.929886		0.828856	0.732481	0.638033	0.750571
gi6671702	T-complex protein 1 subunit epsilon	1.10072	1.0493	0.879181	0.860649		1.13315	0.977567	0.954366	0.909889
gi6677775	60S ribosomal protein L22	0.884156	0.697804	0.665002	0.546231		0.944359	0.625064	0.553264	0.512384
gi6677777	60S ribosomal protein L26	0.991242	1.05729	1.07189	0.955302		1.1109	1.07417	1.2796	1.12067
gi6677783	60S ribosomal protein L30	1.03065	0.965469	0.787319	0.938212		0.90944	1.08571	1.04888	0.892675
gi6677805	40S ribosomal protein S4, X isoform	0.735669	1.0491	0.942836	1.1777		0.899079	1.07125	1.077	0.724223
gi6677809	40S ribosomal protein S6	0.80414	0.902196	0.920369	0.925504		0.952417	1.05035	1.02656	0.961356
gi6677905	Golgi apparatus protein 1 precursor	0.534634	1.07864	0.514229	1.0745		0.692249	1.04392	0.851936	1.30072
gi6677975	transformer-2 protein homolog beta	0.69785	0.738523	0.564653	0.499124		0.632771	0.722689	0.653857	0.674864
gi6678131	spermidine synthase	1.25438	1.66886	1.25387	1.24562		1.16002	1.70449	1.30771	1.28737
gi6678137	signal recognition particle receptor subunit beta	0.502389	1.23613	0.678482	1.20618		0.782041	1.54183	1.27833	1.50571
gi6678185	surfeit locus protein 6	1.13933	1.42675	1.2636	1.19457		1.13699	1.44362	1.26194	1.4776
gi6678225	tubulin-specific chaperone A	0.694268	0.637725	0.602596	0.51972		0.700691	0.60475	0.471885	0.554541
gi6678265	dynein light chain Tctex-type 1	0.726115	0.914172	0.76685	0.671341		0.552187	0.84472	0.603278	0.62287
gi6678329	protein-glutamine gamma-glutamyltransferase 2	1.98607	1.74571	1.95432	1.90272		2.11896	1.83091	1.89729	2.26612
gi6678359	transketolase	1.13814	0.844511	0.929606	0.912358		0.975058	0.89894	0.935858	1.02319
gi6678407	tumor protein D52 isoform 5	1.03742	0.676447	1.16301	0.884312		0.887183	0.818414	0.79514	0.796592
gi6678419	tripeptidyl-peptidase 2	1.23169	1.12575	1.17474	1.13826		1.22448	1.15484	1.27748	1.16687
gi6678437	translationally-controlled tumor protein	1.04817	0.509381	1.28582	0.607362		1.12203	0.698721	1.1304	0.711049
gi6678467	tubulin alpha-4A chain	1.12022	1.16607	1.1982	1.05697		1.0188	1.00373	1.08548	0.984718
gi6678668	rho guanine nucleotide exchange factor 1 isoform d	0.915605	0.684431	0.879431	0.906223		0.754029	0.530362	1.06556	0.978921
gi6678682	galectin-1	0.733678	0.322355	0.510734	0.28922		0.585572	0.497041	0.449562	0.380292
gi6678760	acyl-protein thioesterase 1	1.23487	1.25848	1.497	1.18536		1.22256	0.994373	1.4271	0.863341
gi6678768	myristoylated alanine-rich C-kinase substrate	0.957404	1.3521	0.921867	0.963848		1.33039	1.83807	0.810681	1.24556
gi6678832	DNA replication licensing factor MCM6	1.19228	0.981836	1.04019	0.892419		1.28933	0.996566	1.05298	0.998419
gi6678924	55 kDa erythrocyte membrane protein	0.983678	0.85988	1.0689	0.932954		1.01381	1.10968	1.10822	1.20956
gi6678952	bifunctional methylenetetrahydrofolate dehydrogenase/cyclohydrolase, mitochondrial precursor	1.07683	1.05848	0.93335	0.980719		1.14121	1.07315	0.966092	1.10206
gi6679012	nucleosome assembly protein 1-like 4	0.93949	0.518762	1.47404	0.481376		0.948964	0.561929	0.827635	0.505533
gi6679034	NEDD8 precursor	1.13973	0.826946	1.00175	0.842463		1.93208	1.0236	0.903786	1.00509
gi6679299	prohibitin	1.31489	1.898	1.30854	2.04316		1.5472	1.74454	1.94631	1.83084
gi6679337	phosphatidylinositol transfer protein alpha isoform	1.07723	0.91976	1.74438	0.985101		1.04451	0.910924	0.987991	0.885649
gi6679369	cytosolic phospholipase A2	1.07564	0.869461	0.718173	0.877958		0.906754	0.912094	0.817039	0.937291
gi6679421	NADPH--cytochrome P450 reductase	1.36186	1.24311	0.529456	0.907099		1.03223	1.06058	0.833569	1.09591
gi6679439	peptidyl-prolyl cis-trans isomerase A	0.941879	0.67525	1.15627	0.614592		0.802379	0.753672	0.620938	0.564377
gi6679461	DNA primase large subunit	1.40525	1.22794	1.05042	1.117		1.59823	1.37347	1.1369	1.45231
gi6679465	glucosidase 2 subunit beta precursor	0.807325	0.643513	0.5332	0.580631		0.65848	0.764779	0.515259	0.571052
gi6679501	26S protease regulatory subunit 4	1.07484	1.0992	1.2017	1.14549		0.874904	0.790501	0.827917	0.813982
gi6679505	26S proteasome non-ATPase regulatory subunit 4	0.788615	0.837126	0.95332	0.638475		0.80353	0.964998	1.12659	0.703671
gi6679573	transcriptional activator protein Pur-alpha	1.13933	1.15689	0.900899	1.0103		0.86109	1.15689	1.04874	1.1825
gi6679587	ras-related protein Rab-1A	0.6875	1.28124	0.594358	1.15995		0.702226	1.18188	0.721249	1.40313
gi6679685	enhancer of rudimentary homolog	0.892516	0.747305	0.610834	0.575153		0.526861	1.02185	0.851229	0.950114
gi6679793	protein phosphatase 1G	0.824841	0.903792	1.00125	0.917397		1.04682	0.951114	0.824103	0.934481
gi6679803	peptidyl-prolyl cis-trans isomerase FKBP1A	0.789013	0.3998	0.661508	0.434487		0.81274	0.585605	0.729867	0.594414
gi6679891	neutral alpha-glucosidase AB	1.08121	0.781637	0.601348	0.865031		0.701074	0.792108	0.833993	0.933076
gi6679961	myotrophin	1.03822	0.481836	0.885422	0.437555		0.957406	0.806723	0.712913	0.572984
gi6680027	glutamate dehydrogenase 1, mitochondrial precursor	1.36823	2.05948	1.55442	1.84027		1.26285	2.16208	2.18381	2.1544
gi6680047	guanine nucleotide-binding protein subunit beta-2-like 1	1.00836	0.947106	0.781827	0.822305		1.05948	0.907417	1.13874	0.900755
gi6680083	growth factor receptor-bound protein 2	1.21099	0.803393	1.07239	0.910824		1.05794	0.824845	0.830178	0.856842
gi6680139	glycerol kinase isoform 1	1.23487	1.39561	1.0684	1.33786		1.25979	1.39949	1.50537	1.52415
gi6680229	high mobility group protein B2	0.831608	0.557086	1.15726	0.630587		0.676132	0.580636	0.531647	0.596346
gi6680231	high mobility group protein B3	0.618631	0.906986	0.756865	0.70596		0.539908	1.02521	0.478949	0.892851
gi6680309	10 kDa heat shock protein, mitochondrial	1.11744	0.902395	0.905891	0.480061		1.00614	0.835075	0.833851	0.540664
gi6680636	adenosine deaminase	1.46656	1.15629	1.11857	1.05609		1.36071	1.27541	1.04648	0.913929
gi6680720	ADP-ribosylation factor 4	1.1246	1.13333	1.15052	1.17287		1.27398	1.37274	1.25078	1.19357
gi6680722	ADP-ribosylation factor 5	0.968551	0.927745	0.78682	0.945004		0.995012	1.02506	0.841622	0.966626
gi6680744	sodium/potassium-transporting ATPase subunit beta-3	0.638137	1.29022	1.12856	1.60013		0.844973	1.5072	1.51469	1.88951
gi6680748	ATP synthase subunit alpha, mitochondrial precursor	0.915605	1.39681	0.97304	1.40841		1.1462	1.2114	1.55355	1.74337
gi6680770	apoptosis regulator BAX	0.783838	0.609581	0.563405	0.641104		0.669992	0.551407	0.464397	0.697172
gi6680832	calmodulin	0.93551	0.498802	1.37494	0.793602		1.21335	0.727366	0.904634	0.815036
gi6680836	calreticulin precursor	1.12619	0.902994	0.709436	0.574058		0.937452	0.777786	0.843882	0.659406
gi6680840	calumenin isoform 1 precursor	1.02667	0.601796	0.837743	0.606705		1.03377	0.707782	0.627861	0.707887
gi6680924	cofilin-1	1.05971	0.920359	0.935097	0.802805		1.07751	1.06964	0.922577	0.858598
gi6680946	cold-inducible RNA-binding protein	1.58519	0.94511	1.001	0.567704		1.78895	0.769017	0.921305	0.598279
gi6681069	cysteine and glycine-rich protein 1	0.872213	0.616567	0.872691	0.76972		0.799309	0.85042	0.878214	0.746355
gi6681071	cystatin-B	0.683917	0.35489	0.633799	0.361087		0.653492	0.552868	0.667703	0.506938
gi6681079	cathepsin B preproprotein	1.04299	1.07944	1.14928	1.07033		1.09632	1.03047	1.11557	1.22203
gi6681095	cytochrome c, somatic	1.23766	0.7998	0.464803	0.987949		0.877206	0.9308	0.500848	1.01932
gi6681225	developmentally-regulated GTP-binding protein 1	0.946656	1.04711	0.951822	1.04075		0.999233	1.17326	0.656118	0.550501
gi6681273	elongation factor 1-alpha 2	0.838376	1.07864	1.35122	1.3039		0.175748	0.716551	0.760949	0.690321
gi6753036	aldehyde dehydrogenase, mitochondrial precursor	1.38854	1.64291	0.952571	1.52914		1.49041	1.7061	1.57417	1.64008
gi6753060	annexin A5	1.17994	0.978643	1.45307	1.07252		1.00729	1.07431	1.42018	1.13947
gi6753074	AP-2 complex subunit mu	0.889331	1.40279	2.25087	1.34904		1.18112	1.48323	1.93035	1.68101
gi6753078	AP-3 complex subunit sigma-1	0.859873	1.17645	1.0971	1.00307		0.810437	0.760541	1.31153	1.10803
gi6753086	DNA-(apurinic or apyrimidinic site) lyase	1.19984	1.10319	1.48952	1.72612		1.43822	1.2551	1.68607	1.70947
gi6753136	copper transport protein ATOX1	1.48686	0.594611	0.906141	0.6617		0.97429	0.883157	0.66855	0.723169
gi6753190	beta-galactosidase precursor	1.50159	2.08882	1.50275	1.63278		1.82003	1.83003	1.32071	0.976638
gi6753220	complement C1q subcomponent subunit B precursor	0.71457	0.802395	0.605342	0.862182		0.561397	0.667154	0.593105	0.816441
gi6753262	F-actin-capping protein subunit beta isoform b	1.16998	1.03453	1.07014	1.06705		1.18534	1.03266	1.13662	1.23186
gi6753284	caspase-3	1.13893	0.931337	0.828258	0.873576		1.0449	1.04012	0.994207	0.961707
gi6753322	T-complex protein 1 subunit delta	1.11903	1.01058	1.08163	0.920026		1.36761	1.09799	1.16205	0.973125
gi6753324	T-complex protein 1 subunit zeta	1.20661	0.988024	1.23889	1.10451		1.20798	1.04772	1.25007	1.01089
gi6753332	monocyte differentiation antigen CD14 precursor	0.946656	1.01717	1.17024	1.01621		1.0023	1.57632	1.13379	1.14456
gi6753364	cell division control protein 42 homolog isoform 1 precursor	1.21775	1.26307	1.23115	1.19588		1.57061	1.3612	1.83343	1.51871
gi6753488	COP9 signalosome complex subunit 3	1.125	0.760679	0.785072	0.808501		1.2264	0.949799	0.66304	0.94221
gi6753490	COP9 signalosome complex subunit 4	1.10311	1.0008	1.15901	0.934706		1.0119	0.969675	1.09438	0.86703
gi6753492	coronin-1A	1.31927	1.2521	1.30979	1.37358		1.32387	1.39671	1.47697	1.55718
gi6753498	cytochrome c oxidase subunit 4 isoform 1, mitochondrial precursor	0.598328	0.967066	0.439341	0.784619		0.765925	1.03076	0.597909	1.00703
gi6753556	cathepsin D precursor	0.951831	0.71018	0.727409	0.626424		1.01074	0.775301	0.895168	0.795538
gi6753620	ATP-dependent RNA helicase DDX3X	0.906847	1.1022	1.06091	1.2706		0.876055	0.954476	1.03885	0.976638
gi6753738	eukaryotic translation initiation factor 2 subunit 3, X-linked	0.839172	0.993613	1.13155	0.964067		1.01727	1.0087	1.1581	0.953276
gi6753798	prothrombin precursor	0.592357	0.988623	1.4331	1.33764		0.356485	0.365802	0.544787	0.295626
gi6753820	serine/arginine-rich splicing factor 10 isoform 1	1.01354	1.02056	1.00349	0.781113		1.00115	0.88871	0.820995	0.619533
gi6753830	high affinity immunoglobulin epsilon receptor subunit gamma precursor	0.710987	1.1517	0.669496	1.22174		0.961627	1.49682	0.974428	1.11646
gi6753882	peptidyl-prolyl cis-trans isomerase FKBP4	0.992038	0.600998	0.89366	0.672656		0.827705	0.590281	0.655835	0.558932
gi6753884	peptidyl-prolyl cis-trans isomerase FKBP5	0.942277	0.843313	1.02446	0.896144		1.00499	0.791962	1.16191	1.03566
gi6754036	aspartate aminotransferase, mitochondrial	1.26791	1.00299	1.25686	0.923532		0.993093	0.937961	1.02571	1.01353
gi6754084	glutathione S-transferase Mu 1	1.53861	1.32435	2.51598	1.54886		0.904835	0.78977	1.14128	1.27139
gi6754090	glutathione S-transferase omega-1	1.32604	0.922954	1.16251	0.935145		1.3396	1.06394	1.13026	1.11857
gi6754098	beta-glucuronidase precursor	1.26433	1.21657	1.18897	1.02038		1.02264	0.695214	1.18466	0.811172
gi6754148	H-2 class I histocompatibility antigen, D-37 alpha chain precursor	0.699045	1.04691	0.742636	0.617003		0.820798	1.1962	0.921023	0.771298
gi6754152	histidine ammonia-lyase	2.13455	1.86188	2.03495	1.76621		1.64275	1.67015	2.17321	2.18321
gi6754186	beta-hexosaminidase subunit beta precursor	0.990844	1.48583	1.11333	1.31486		1.1297	1.50939	0.972874	1.03812
gi6754220	heterogeneous nuclear ribonucleoprotein A1 isoform a	0.773089	0.588623	0.142536	0.232472		0.650806	0.57669	0.467788	0.536448
gi6754222	heterogeneous nuclear ribonucleoprotein A/B isoform 2	0.928742	0.720559	0.824513	0.553681		0.902533	0.75791	0.679853	0.752854
gi6754254	heat shock protein HSP 90-alpha	1.05613	0.71996	0.848977	0.687117		1.0165	0.783924	0.933032	0.790269
gi6754450	fatty acid-binding protein, epidermal	1.55255	1.03493	1.3335	1.34553		1.26247	1.17589	1.41947	1.30476
gi6754474	importin subunit alpha-2	0.933121	1.48323	1.08637	1.10824		0.962011	1.75754	1.42512	1.32707
gi6754508	LIM and SH3 domain protein 1	1.05215	0.639521	0.856216	0.617222		1.04758	0.704275	0.8282	0.745126
gi6754524	L-lactate dehydrogenase A chain isoform 1	1.0617	0.883234	1.05916	0.901183		1.13929	0.889441	1.05651	1
gi6754706	MARCKS-related protein	1.20183	1.10898	1.81902	1.06617		1.50077	1.78312	1.27988	1.50026
gi6754798	neutrophil cytosol factor 2	1.02349	0.907984	1.01148	0.925723		0.759785	0.963391	0.954789	1.00281
gi6754910	nuclear migration protein nudC	1.02229	0.778842	0.796306	0.735977		1.02226	0.806723	0.752331	0.69805
gi6754954	sequestosome-1	0.828424	0.552295	0.597604	0.342025		1.17076	1.06028	0.432043	0.646584
gi6754976	peroxiredoxin-1	1.72572	1.12695	0.845482	0.824496		1.59325	1.28944	1.18692	1.1602
gi6754982	bifunctional 3'-phosphoadenosine 5'-phosphosulfate synthase 1	0.842755	0.798403	1.18073	0.775197		0.80353	1.0182	1.16304	0.827507
gi6754994	poly(rC)-binding protein 1	0.995223	0.905589	1.00624	0.870508		0.955487	0.933577	0.924555	0.908835
gi6755004	apoptosis-inducing factor 1, mitochondrial precursor	0.844745	1.11876	0.714179	1.09137		0.821949	0.854074	0.665583	0.955559
gi6755040	profilin-1	1.03304	0.865269	1.36246	0.930105		1.27283	1.07446	1.54761	1.19392
gi6755082	protein kinase C delta type	1.51314	1.07166	0.964304	1.70443		0.837299	1.0464	1.06527	0.746882
gi6755100	proliferation-associated protein 2G4	0.968949	0.899601	0.868198	0.899649		1.05027	1.03354	1.06556	1.01634
gi6755114	peroxiredoxin-5, mitochondrial precursor	0.993631	0.674052	1.09336	0.685145		0.813124	0.731019	1.15965	0.670297
gi6755144	galectin-3-binding protein precursor	0.728901	0.502395	0.450574	0.595968		0.697621	0.63471	0.57926	0.571052
gi6755152	prolyl endopeptidase	1.16322	1.06347	1.15252	0.783742		0.803147	0.908586	1.10752	0.877569
gi6755196	proteasome subunit alpha type-4	0.910828	1.06627	0.696705	0.977213		0.752494	1.1601	0.872422	1.03741
gi6755198	proteasome subunit alpha type-6	0.846338	0.893214	0.867449	0.829097		0.722563	0.895725	0.752472	0.65765
gi6755202	proteasome subunit beta type-3	0.900876	0.908982	0.538692	0.756354		1.0046	1.07285	0.971461	0.802565
gi6755204	proteasome subunit beta type-5	1.03264	0.976248	1.52022	0.931201		0.887951	0.706028	0.568663	0.697348
gi6755206	proteasome subunit beta type-7 precursor	0.972134	0.804391	1.11283	0.794259		0.979279	0.763902	1.00608	0.918496
gi6755210	26S proteasome non-ATPase regulatory subunit 13	1.1047	0.801198	1.10409	1.0401		1.14083	0.963537	1.1937	1.07975
gi6755212	proteasome activator complex subunit 1	1.0625	0.796607	0.674988	0.677476		0.894858	0.853782	0.827917	0.814158
gi6755214	proteasome activator complex subunit 3	1.1668	1.05908	0.96006	0.812226		1.0921	0.937377	0.755016	0.914632
gi6755224	twinfilin-2	1.09634	0.913772	1.02646	0.935364		0.986953	0.819876	0.871009	0.88723
gi6755252	transcriptional activator protein Pur-beta	0.919586	1.15988	0.912381	0.932734		1.0518	1.16361	0.843459	1.06587
gi6755364	activated RNA polymerase II transcriptional coactivator p15	1.03025	0.736128	0.930105	0.835451		0.85188	0.929339	0.70811	0.903741
gi6755368	40S ribosomal protein S18	0.752787	0.808982	0.663505	0.932734		0.708365	0.928023	0.803193	0.959248
gi6755372	40S ribosomal protein S3	0.853901	0.988224	1.01073	1.05675		1.02149	0.988966	1.01907	0.986299
gi6755376	40S ribosomal protein S7	1.01234	0.917166	0.794558	1.09443		0.762087	0.850566	0.892625	0.879501
gi6755382	ruvB-like 2	1.12659	1.10659	1.19646	1.5677		1.2264	1.05444	1.23707	1.21307
gi6755392	protein S100-A6	1.23925	0.90519	0.604094	0.719106		0.794321	0.854512	0.64863	0.898823
gi6755448	vesicle-trafficking protein SEC22b precursor	0.60828	1.62196	1.09036	1.4323		0.855718	2.00088	1.40082	1.54347
gi6755478	serine/arginine-rich splicing factor 2	0.986863	0.523952	0.841987	0.569238		0.872985	0.692729	0.665866	0.579484
gi6755566	Na(+)/H(+) exchange regulatory cofactor NHE-RF1	0.927946	0.624351	0.888417	0.713848		0.786646	0.743734	0.733541	0.876866
gi6755594	116 kDa U5 small nuclear ribonucleoprotein component isoform a	1.06807	1.0996	0.856715	1.11021		1.09593	0.656339	1.00932	1.06218
gi6755596	U1 small nuclear ribonucleoprotein C	0.434713	0.372255	0.490015	0.592682		0.679202	0.363464	0.430206	0.654488
gi6755688	syntaxin-binding protein 2	1.36744	1.49082	1.24563	1.51249		1.5683	1.68886	1.59042	1.81627
gi6755742	treacle protein isoform 2	1.07564	1.12495	0.809785	0.944128		0.894091	1.20614	0.75219	1.18145
gi6755763	THO complex subunit 4	1.05494	0.921357	0.570894	0.777826		0.920568	0.796785	0.668833	0.770069
gi6755783	nucleolysin TIA-1 isoform 1	1.03861	0.8002	1.21518	1.03418		0.974674	0.951114	1.19864	1.27121
gi6755847	target of Myb protein 1 isoform 1	1.00159	0.828543	1.2344	0.89461		0.900614	0.884034	1.07686	0.925347
gi6755863	endoplasmin precursor	1.14889	0.743912	0.918372	0.88234		1.17805	0.759956	0.890223	0.900931
gi6755899	translin	1.11465	1.07285	0.922366	0.660167		1.2264	1.08513	1.26024	1.06763
gi6755911	thioredoxin	0.986863	0.450699	0.897154	0.444785		0.781274	0.63924	0.810964	0.620411
gi6755939	protein unc-119 homolog A	0.901672	1.08822	1.27159	1.07822		0.840368	0.998465	1.36507	1.26612
gi6755963	voltage-dependent anion-selective channel protein 1	1.26433	2.75609	1.15726	2.16959		1.64236	2.93285	2.10808	3.14298
gi6755965	voltage-dependent anion-selective channel protein 2	1.26752	3.13752	1.40589	2.25657		1.55718	3.26723	1.91678	3.22168
gi6755967	voltage-dependent anion-selective channel protein 3 isoform 2	0.93949	1.99501	1.20644	1.90666		1.19647	2.24056	1.78638	2.59354
gi6755995	WD repeat-containing protein 1	1.39132	1.20379	1.28457	1.04601		1.28281	1.21432	1.44462	1.19498
gi6756037	14-3-3 protein eta	0.95422	0.745309	1.03894	0.596407		0.924789	0.768433	0.913959	0.833128
gi6756039	14-3-3 protein theta	1.1035	0.854691	0.935347	0.818361		1.14351	0.902886	0.850805	0.879852
gi6996913	annexin A2	0.74164	0.907784	0.791563	0.788782		0.651957	0.947461	1.20952	1.03583
gi6996917	glucose-6-phosphate 1-dehydrogenase X	1.45502	1.16866	1.04793	1.09378		1.46355	1.41001	1.64383	1.33866
gi7106277	casein kinase II subunit beta	0.99164	0.952495	0.697454	1.16104		0.723715	0.922908	0.783837	1.0808
gi7106289	dihydrofolate reductase	1.40525	1.16667	1.31178	1.30872		1.26976	1.08118	1.05948	1.10399
gi7106303	EH domain-containing protein 1	1.0211	1.31836	1.17274	1.93295		1.15886	1.33095	1.04606	0.97576
gi7106331	histone H2A.x	0.716959	0.858683	0.847229	0.755259		0.848043	0.746511	0.850664	0.720183
gi7106387	proteasome subunit alpha type-5	1.06927	1.00858	1.19621	1.0333		1.25096	1.04392	1.0106	1.06745
gi7106389	proteasome subunit alpha type-7	1.04299	0.832735	0.907139	0.901183		1.04221	0.907855	0.901243	1.01721
gi7106399	ribonucleoside-diphosphate reductase subunit M2	1.13455	0.739122	1.10359	0.734663		1.35764	0.836975	1.19384	0.866327
gi7106439	tubulin beta-5 chain	1.17994	1.29641	1.11982	0.982252		1.09325	1.11363	1.10935	0.93694
gi7110703	26S protease regulatory subunit 8	1.1035	1.09341	1.06291	1.10254		1.1604	1.21827	1.22365	1.07237
gi7110705	prothymosin alpha	0.685908	0.396407	0.651772	0.357143		0.754797	0.569529	0.420882	0.493764
gi7242156	acyl-protein thioesterase 2	1.61704	1.43872	1.69121	1.48948		1.47774	1.57939	1.55948	1.76023
gi7242171	proliferating cell nuclear antigen	0.95422	0.971856	0.540439	0.891981		0.972371	0.877019	0.628567	0.937818
gi7242187	legumain precursor	0.910032	0.702595	0.718672	0.455083		0.837682	0.729412	0.788782	0.648516
gi7242197	proteasome subunit beta type-1 precursor	1.14252	0.6998	1.10609	0.857581		1.12126	0.721812	0.824244	0.853329
gi7304955	SLAM family member 5 isoform 1 precursor	1.23368	2.00499	2.30205	1.7706		1.70683	2.03624	3.49166	1.95152
gi7304963	chloride intracellular channel protein 4	0.88336	0.727545	0.439591	0.712095		0.798926	0.816953	0.311105	0.688038
gi7304971	COP9 signalosome complex subunit 5	0.997611	1.13713	0.578382	0.813979		1.13392	0.901133	0.481209	0.692254
gi7305075	ras GTPase-activating protein-binding protein 1	0.843949	0.76008	0.818023	0.774321		1.1934	0.809061	1.01837	1.01598
gi7305121	glycogenin-1	1.08002	1.16886	1.37369	0.758983		1.05487	1.07636	1.35815	0.950465
gi7305143	hexokinase-2	1.20581	1.58463	1.20045	1.62138		1.46585	1.58831	1.9035	1.94607
gi7305285	metallothionein-1	0.579618	0.413174	0.470544	0.440622		0.39716	0.531969	0.472026	0.529071
gi7305363	platelet-activating factor acetylhydrolase IB subunit alpha	1.1258	1.1012	0.937094	0.90184		1.16577	1.13219	0.971885	1.14614
gi7305395	purine nucleoside phosphorylase	1.07126	1.00998	0.91363	0.960123		1.09018	1.14768	0.839644	1.01862
gi7305443	60S ribosomal protein L7a	0.720143	0.824551	0.725162	0.964505		0.723331	0.959299	1.16643	0.860004
gi7305619	ubiquitin carboxyl-terminal hydrolase 5	1.05693	0.852495	0.880679	0.923313		0.949348	0.94483	1.09678	0.839628
gi7549752	cullin-1	1.37898	2.36966	0.974289	1.31201		2.46892	1.21008	1.3696	1.66151
gi7657011	DNA damage-binding protein 1	1.0633	0.71517	0.886171	0.682077		0.818112	0.708513	0.922436	0.788512
gi7657031	5'(3')-deoxyribonucleotidase, cytosolic type	1.15764	0.992016	1.10734	1.35846		1.22717	1.10091	1.07347	1.5159
gi7657067	ERO1-like protein alpha precursor	1.98607	0.994411	1.10734	1.15447		1.62394	1.0559	0.972167	0.975233
gi7709986	SUMO-activating enzyme subunit 2	1.18949	0.866467	1.15801	1.05434		1.04451	0.82046	1.35024	1.1811
gi7948999	peroxiredoxin-4 precursor	0.534634	0.528343	0.750624	0.435583		0.484267	0.609719	0.346284	0.534867
gi7949018	hsp90 co-chaperone Cdc37	0.792197	0.653693	1.08337	0.703988		0.81581	0.789624	1.0811	0.805551
gi7949020	cyclin-dependent kinase 2 isoform 2	0.853901	1	0.669995	0.897897		0.932847	0.893679	0.642272	0.721588
gi8392847	alpha-centractin	1.36346	1.37186	1.08088	1.12401		2.98273	1.51816	1.23269	1.22168
gi8393739	lysozyme C-2 precursor	1.44944	1.92894	1.47654	2.31091		1.18764	1.88206	1.63337	2.2071
gi8393866	ornithine aminotransferase, mitochondrial precursor	1.2293	0.915569	1.38018	1.32143		1.36493	0.992181	1.72831	1.50624
gi8393988	phosphomannomutase 2	0.994029	0.897804	0.796805	0.841805		1.31734	0.870588	0.979797	0.916213
gi8394024	serine/threonine-protein phosphatase 2A catalytic subunit beta isoform	0.857484	0.832735	0.914378	0.790316		0.973523	0.999635	1.0568	0.906376
gi8394027	serine/threonine-protein phosphatase 2A 65 kDa regulatory subunit A alpha isoform	1.18591	0.931138	0.714678	0.874014		0.978127	1.01893	0.929217	1.0058
gi8394490	translin-associated protein X	0.812898	1.04471	0.958313	0.932077		0.760169	1.15689	1.00381	0.947128
gi8567338	coatomer subunit gamma-1 isoform 1	1.14729	1.08084	1.41588	1.22217		1.05641	0.885057	1.37737	1.01511
gi8567400	60S ribosomal protein L27	0.809713	0.981437	0.735896	0.942375		0.86416	0.75601	1.21955	1.11014
gi9055200	cytokine receptor-like factor 3	1.16361	0.833733	0.595856	0.416301		1.16961	0.852612	0.626589	0.469524
gi9055324	src kinase-associated phosphoprotein 2	0.930732	1.3515	1.40265	1.37664		0.765541	1.34161	1.19539	1.29598
gi9055336	PDZ domain-containing protein GIPC1	0.947452	0.625549	0.536695	1.07647		0.951266	0.788016	0.618678	0.814509
gi9055370	eukaryotic translation initiation factor 3 subunit I	1.17317	0.81996	0.596605	0.7844		1.05526	0.752649	0.865075	1.05691
gi9506379	allograft inflammatory factor 1	1.55494	1.26088	1.62831	1.10167		1.60629	1.56712	2.013	1.41331
gi9506945	polyadenylate-binding protein 2	0.967755	1.13573	0.914628	0.556091		1.10706	1.08776	0.780023	0.676093
gi9507023	geranylgeranyl transferase type-2 subunit alpha	1.6043	1.3511	0.922866	1.13124		1.44666	1.51348	0.850805	1.29405
gi9625037	rho-related GTP-binding protein RhoG precursor	0.709793	1.26168	0.968547	1.50416		1.03147	1.67892	1.23086	1.68856
gi9789873	methionine aminopeptidase 2	1.06847	1.11876	1.4341	1.05105		0.994628	1.14446	0.902656	0.740734
gi9789907	STIP1 homology and U box-containing protein 1	0.976911	1.08902	1.11533	0.985539		0.93208	1.10398	1.15908	1.12946
gi9789913	coatomer subunit zeta-1	0.991242	0.725948	0.630804	0.506354		0.78396	0.753233	0.877366	0.627789
gi9789937	dnaJ homolog subfamily A member 2	0.980096	0.742315	1.38193	0.646801		0.798542	0.962221	0.160356	1.07623
gi9789995	stathmin	0.56449	0.432535	0.779081	0.396582		0.521489	0.416368	0.470189	0.4899
gi9790017	prostaglandin E synthase 3	1.13455	0.86507	1.54968	0.819895		0.972371	1.149	1.35448	0.917618
gi9790049	nitric oxide-associated protein 1	0.748408	1.32854	1.41837	2.18536		0.0640829	0.121155	0.0631534	0.03355
gi9790051	6-phosphofructokinase type C	0.904459	1.08962	0.877933	0.695004		0.991942	1.18027	0.973721	0.708941
gi9790083	ruvB-like 1	1.09236	0.984631	1.07064	0.753725		1.17882	0.949653	1.06216	0.799227
gi9790159	phosphatidylinositol transfer protein beta isoform	0.990446	0.640719	0.767599	0.734443		1.11934	0.754549	0.870161	0.816968
gi9790169	proteolipid protein 2	0.630175	1.3483	0.910884	1.32406		0.645817	1.31984	1.02925	1.51151
gi9790219	destrin	0.808519	0.728543	1.3003	1.3131		1.16884	0.83376	0.924696	0.976287
gi9790247	SUMO-activating enzyme subunit 1	1.291	1.01357	1.07938	0.924408		1.21988	1.07095	1.12871	1.06903
gi9790285	vacuolar protein sorting-associated protein 29	1.05852	1.02395	1.06041	0.980061		0.899847	1.24004	1.24173	1.21483
gi9845253	heterogeneous nuclear ribonucleoprotein H2	1.2492	1.08164	0.636795	1.0745		1.01266	1.05079	0.864227	1.00351
gi9903607	protein canopy homolog 2 precursor	0.98129	0.527146	0.888168	0.599036		0.808135	0.712751	0.700763	0.675391
gi9910548	SH3 domain-binding glutamic acid-rich-like protein	0.923169	0.541517	1.11258	0.44851		0.814658	0.927293	0.821418	0.618128
gi10181184	ATP synthase subunit f, mitochondrial	0.696258	0.908184	0.608837	0.720202		0.862625	0.889441	1.23792	0.874583
gi10242373	DNA replication licensing factor MCM7	1.0828	1.13972	1.49026	1.54053		1.24405	1.15236	1.19426	0.88846
gi10946574	creatine kinase B-type	1.26513	0.951896	1.21817	0.869851		1.45203	1.08367	1.39573	1.17038
gi10946678	developmentally-regulated GTP-binding protein 2	1.57803	0.909581	0.951822	1.04075		1.80737	0.775886	0.656118	0.550501
gi10946854	ribose-phosphate pyrophosphokinase 1	1.19307	1.3022	1.27883	0.985977		1.2383	1.29719	0.890647	1.54892
gi10946870	alcohol dehydrogenase [NADP(+)]	1.34793	1.101	1.09436	1.11131		1.22525	1.17632	1.20769	1.14878
gi10946928	heterogeneous nuclear ribonucleoprotein H	1.10629	0.86008	0.867199	0.689527		1.24712	0.891633	0.957615	0.907079
gi10946940	ras-related protein Rab-2A	0.835987	1.32116	1.07988	1.22393		0.930161	1.28886	1.08011	1.46338
gi11096332	UPF0160 protein MYG1, mitochondrial precursor	1.16083	0.908383	0.992761	0.98291		0.986953	0.867081	0.85462	0.924117
gi11225264	lymphocyte-specific protein 1 isoform 2	1.05135	0.777246	1.28183	0.834794		0.991558	0.951845	1.11599	1.08642
gi11230802	alpha-actinin-4	0.899283	0.715768	0.871692	0.671998		0.973906	0.740373	0.977677	0.84033
gi11464971	pleckstrin	1.3332	1.23114	1.35022	1.19457		1.52724	1.50237	1.6126	1.7049
gi11528490	protein flightless-1 homolog	0.921975	0.950299	0.909386	0.984882		1.11358	1.15601	1.32919	1.11927
gi11596855	transferrin receptor protein 1	0.871019	1.48044	0.997254	1.66455		1.04375	1.47899	1.28949	1.658
gi11968166	cathepsin Z preproprotein	0.757166	0.603393	0.357713	0.39702		0.776285	0.535623	0.479797	0.420516
gi12328814	serine/threonine-protein kinase 4	1.32962	0.889222	1.36046	1.03243		0.980814	0.633102	1.32975	0.931495
gi12331398	secretory carrier-associated membrane protein 2	0.990844	0.827745	1.51972	1.50592		0.957406	0.984436	0.576293	0.875988
gi12584984	pescadillo homolog	0.748806	1.0485	0.841488	0.911262		1.01727	1.11275	1.24569	1.19094
gi12584986	60S ribosomal protein L23	0.981688	1.25828	0.531453	1.58677		0.855718	1.01936	1.23255	1.05639
gi12963497	kininogen-1 isoform 2 precursor	0.565287	0.659281	1.13205	0.896582		0.295856	0.177128	0.158378	0.0372387
gi12963511	40S ribosomal protein S19	1.09475	0.902994	1.13205	1.04492		1.06639	1.00387	0.902797	0.907255
gi12963539	protein ETHE1, mitochondrial precursor	1.30573	1.19461	1.33	0.990578		1.17843	1.10924	1.24075	1.0404
gi12963569	protein phosphatase 1 regulatory subunit 7	1.00677	0.646707	0.68672	0.619413		1.07483	0.69989	0.670105	0.671351
gi12963667	epididymal secretory protein E1 precursor	1.22014	0.664671	0.943085	0.708151		1.17421	0.673292	0.853207	0.829967
gi12963737	exportin-2	1.13057	1.08403	1.27334	1.01402		1.05986	1.1414	1.24583	1.03092
gi13195604	40S ribosomal protein S23	1.10908	1.32934	1.03045	1.06157		1.18112	1.10106	0.992229	1.15212
gi13195618	charged multivesicular body protein 1b-1	0.984076	1.47884	0.764853	1.47086		0.66155	0.961929	0.840492	0.823994
gi13324684	protein transport protein Sec61 subunit beta	0.587978	1.01876	0.68697	1.0585		0.638526	1.21038	0.752614	1.4769
gi13384620	heterogeneous nuclear ribonucleoprotein K	0.943073	0.753693	0.712182	0.660824		0.905602	0.810669	0.749364	0.781837
gi13384746	aminoacylase-1	1.19268	1.00878	1.10359	1.05478		0.956639	1.03383	1.07898	0.999122
gi13384758	adaptin ear-binding coat-associated protein 2	0.509554	0.424551	0.514978	0.374671		0.582502	0.499525	0.500565	0.479009
gi13384778	6-phosphogluconolactonase	1.23049	1.01876	1.11158	0.911481		0.904835	0.868688	1.05143	0.824697
gi13385006	cytochrome c1, heme protein, mitochondrial	1.26314	1.398	0.785072	1.26512		1.90637	1.66094	1.26801	1.76129
gi13385036	60S ribosomal protein L15	0.624204	0.591018	0.476036	0.565732		0.701074	0.755133	0.679853	0.730019
gi13385038	ribosomal protein L36A-like	0.863057	1.07645	0.607838	0.855609		0.360706	0.469273	0.602571	0.622168
gi13385090	cytochrome c oxidase subunit 6B1	0.737659	0.632934	0.658013	0.705302		0.614735	0.649909	0.49011	0.524152
gi13385196	tetratricopeptide repeat protein 35	1.15326	1.3012	0.894159	1.16521		1.23753	1.36514	1.14128	1.1934
gi13385268	cytochrome b5	1.63296	1.67405	1.4366	1.41981		1.57252	1.65583	1.69469	1.64008
gi13385296	basic leucine zipper and W2 domain-containing protein 1	1.04817	0.959681	1.18472	1.04119		1.04183	0.957837	0.98234	0.884595
gi13385312	perilipin-3	1.03981	0.874451	1.02696	0.695223		1.03837	0.902302	1.09099	0.854734
gi13385324	cysteine and histidine-rich domain-containing protein 1	1.19268	0.820758	0.659011	0.907975		1.26976	0.94103	1.03984	1.01212
gi13385384	26S proteasome non-ATPase regulatory subunit 12	1.16799	0.809581	0.702446	0.888694		1.11243	0.829521	0.493077	1.11786
gi13385392	alpha-soluble NSF attachment protein	0.833201	1.10499	0.527958	1.50723		0.930161	0.918085	0.496044	0.71667
gi13385408	60S ribosomal protein L11	1.11584	1.06906	0.795557	1.17945		1.18342	1.13803	1.15329	1.18391
gi13385434	multifunctional protein ADE2	1.40167	1.24731	1.13555	1.00745		1.42709	1.18641	1.23071	0.989461
gi13385454	glycine amidinotransferase, mitochondrial precursor	0.707006	1.12954	1.09411	0.707932		0.942057	1.22528	1.78073	1.15177
gi13385466	prostaglandin reductase 1	0.89371	0.689222	0.845482	0.836547		0.931696	0.806138	0.970048	0.860706
gi13385472	60S ribosomal protein L14	0.695064	1.21158	0.848477	1.18493		0.815042	0.850566	1.24724	1.34305
gi13385518	ADP-ribosylation factor-like protein 8B	1.20064	1.9521	1.20045	1.68624		1.13392	1.97019	1.66572	1.55015
gi13385598	small nuclear ribonucleoprotein Sm D3	0.951831	1.02515	0.712431	1.01512		1.05871	0.995396	1.03363	1.1746
gi13385624	eukaryotic translation initiation factor 2 subunit 1	1.03105	1.08902	1.17299	1.19062		1.11857	1.06408	1.05383	1.09011
gi13385854	peptidyl-prolyl cis-trans isomerase D	0.802946	0.561477	1.50949	1.06507		0.867613	0.665985	1.22379	0.580889
gi13385878	sorting nexin-2	1.23408	1.26427	1.25337	1.30806		0.973906	1.24224	1.14863	1.21483
gi13385890	ubiquitin-like-conjugating enzyme ATG3	1.16441	1.00739	1.21068	0.788782		1.13354	1.02463	1.25982	0.849991
gi13385914	regulator of G-protein signaling 10	0.751194	0.521158	0.709436	0.481595		0.697621	0.690099	0.543233	0.555419
gi13385942	citrate synthase, mitochondrial precursor	1.09116	1.25529	1.18872	1.23598		0.960092	1.08601	1.33159	1.28052
gi13385958	40S ribosomal protein S27-like	0.817277	1.11996	0.854968	0.734224		0.521873	1.12094	0.961712	0.910065
gi13385976	39S ribosomal protein L19, mitochondrial	1.25239	1.21776	0.952571	0.985977		1.22794	1.33811	1.115	1.31635
gi13385994	small nuclear ribonucleoprotein G	1.08917	0.990419	0.81328	0.744084		0.846892	1.06905	1.14199	0.911295
gi13385998	heat shock protein 75 kDa, mitochondrial precursor	1.28264	1.42116	1.27134	1.18164		1.16654	0.964852	1.01554	1.05041
gi13386026	UPF0568 protein C14orf166 homolog	0.924363	0.856886	0.470544	0.460561		0.64505	0.737596	0.647499	0.586685
gi13386034	40S ribosomal protein S13	1.00677	1.26088	2.01323	1.6606		0.892172	0.624333	0.666572	0.689268
gi13386054	actin-related protein 2/3 complex subunit 4 isoform 1	1.40088	1.2986	1.19646	1.18273		1.38757	1.27687	1.30828	1.30898
gi13386100	NADH dehydrogenase [ubiquinone] 1 alpha subcomplex subunit 5	2.76951	0.641916	1.83525	1.16192		1.38296	0.474242	0.777338	0.432812
gi13386338	ras-related protein Rap-2b precursor	1.1051	1.68303	1.29256	1.76972		1.0614	1.12108	0.970331	1.88916
gi13386452	histone H2B type 3-A	0.437898	0.569062	0.387918	0.824496		0.572525	0.539277	0.572619	0.819779
gi13399310	40S ribosomal protein S10	0.857086	0.968064	0.777584	0.927038		1.04873	1.01206	0.944758	0.886176
gi13430890	histone H1.4	0.507962	0.758882	0.297304	0.819676		0.561397	0.848374	0.648347	0.884244
gi13507656	endoplasmic reticulum aminopeptidase 1 precursor	1.1672	1.28463	0.935097	1.14636		1.28434	1.46306	1.42498	1.47392
gi13507672	G-protein coupled receptor 84	0.853105	1.46527	0.463555	1.30982		0.603991	1.28053	0.462136	1.31899
gi13591862	protein SET isoform 1	0.714172	0.493014	0.876935	0.588957		0.514198	0.534454	0.719412	0.747585
gi13878195	phosphoinositide 3-kinase adapter protein 1	1.2297	1.34711	1.68447	1.27892		1.63392	1.24764	1.38358	1.33831
gi13928670	vacuolar protein sorting-associated protein 35	1.35549	1.29621	1.20994	1.24912		1.53684	1.46759	1.32071	1.31021
gi13937355	S-formylglutathione hydrolase	1.51911	1.29621	1.59685	1.633		1.56907	1.38005	1.71164	1.80274
gi13937391	guanine nucleotide-binding protein G(I)/G(S)/G(T) subunit beta-2	1.14928	1.74711	0.905142	1.09159		1.36224	2.27446	1.51469	0.964342
gi13994195	serine/threonine-protein phosphatase PP1-alpha catalytic subunit	0.840764	0.862675	0.907639	1.48839		0.655027	0.762294	0.823255	0.870543
gi14149635	fatty acid-binding protein, adipocyte	1.42078	1.0475	1.69221	1.60649		1.28473	1.01337	1.30489	1.7035
gi14149647	60S ribosomal protein L9	0.789809	0.697605	0.396905	0.605609		1.03415	0.655754	0.696383	0.737221
gi14149756	eukaryotic translation initiation factor 2 subunit 2	1.04896	0.832535	1.03844	0.828878		0.932847	0.919985	0.858435	1.02406
gi14192922	actin, alpha cardiac muscle 1	1.41401	0.0427146	1.18772	0.93142		1.41289	0.355572	1.36253	1.07781
gi14389431	stress-induced-phosphoprotein 1	0.667197	0.452695	0.58662	0.49255		0.37452	0.447497	0.484035	0.494116
gi14916479	cation-dependent mannose-6-phosphate receptor precursor	0.804936	1.12794	0.802546	1.28155		1.01497	1.14622	0.94603	1.09907
gi15426055	coatomer subunit beta	1.19307	1.31996	0.714428	1.1961		1.13776	1.22251	0.707827	1.12384
gi15617197	V-type proton ATPase subunit G 1	1.084	0.815369	1.00499	0.742112		1.27782	1.0977	0.906895	0.988758
gi15617203	chloride intracellular channel protein 1	0.951831	0.853094	1.04368	0.822305		1.11243	0.932846	1.05835	1.00527
gi15808988	eukaryotic translation initiation factor 4H	0.783041	0.640918	0.692212	0.498904		0.640061	0.57859	0.535886	0.524504
gi16418339	60S ribosomal protein L10	0.978503	1.66168	1.63005	2.03287		0.871834	0.489587	0.310398	0.237485
gi16716349	nuclear pore glycoprotein p62	0.676354	0.895609	0.902396	1.65754		0.633154	0.801315	0.713055	1.06078
gi16716353	reticulon-3 isoform 4	0.958599	1.31038	0.924613	0.999781		0.978127	1.38794	0.826081	0.936589
gi16716381	lysine--tRNA ligase isoform 2	0.929936	0.912575	0.796306	0.769062		0.926708	0.863719	0.910144	0.62814
gi18017602	SH3 domain-binding glutamic acid-rich-like protein 3	0.890127	0.344511	0.715427	0.428791		0.495395	0.43829	0.510879	0.445459
gi18017605	ubiquitin-conjugating enzyme E2 N	1.03662	0.862475	0.63305	0.74014		1.03377	0.940446	0.906895	0.780608
gi18034682	minor histocompatibility antigen H13 isoform 2	0.32086	1.06267	0.32027	1.39286		0.771297	1.59474	1.07601	1.9733
gi18079339	aconitate hydratase, mitochondrial precursor	1.32046	1.58423	1.26785	1.35846		1.49962	1.6855	1.93755	1.70859
gi18079341	eukaryotic translation initiation factor 3 subunit H	1.02229	0.941916	1.06365	0.933392		1.02226	0.981659	0.963266	0.896188
gi18087805	40S ribosomal protein S2	0.779857	0.918363	0.802047	0.832822		0.853415	1.07841	1.00947	0.915335
gi18152793	pyruvate dehydrogenase E1 component subunit beta, mitochondrial precursor	1.20701	1.00918	1.05317	1.05894		1.25979	1.1582	1.34515	1.16459
gi18158420	calcium/calmodulin-dependent protein kinase type II subunit delta isoform 3	1.01632	0.651697	1.29056	1.26337		0.942824	0.743442	1.00608	1.13736
gi18250284	isocitrate dehydrogenase [NAD] subunit alpha, mitochondrial precursor	1.28424	1.2491	0.94658	1.05784		1.40215	1.19971	1.18197	0.89408
gi18250296	60S ribosomal protein L24	0.636146	1.05828	0.59336	1.09071		0.666922	1.2095	0.573043	1.12366
gi18252782	antithrombin-III precursor	0.535032	0.648902	1.32551	1.24759		0.342287	0.646986	0.609635	0.280169
gi18266680	succinyl-CoA:3-ketoacid-coenzyme A transferase 1, mitochondrial precursor	1.47293	1.99122	1.43984	1.5929		1.82041	1.95177	2.09198	1.85719
gi18390321	replication protein A 70 kDa DNA-binding subunit isoform 2	0.558917	0.817365	0.757863	0.77454		0.901381	0.826306	0.828624	0.942561
gi18390323	ras-related protein Rab-14	1.15685	1.16128	1.01797	1.25942		1.33576	0.969821	1.16403	1.34112
gi18700004	3-ketoacyl-CoA thiolase A, peroxisomal precursor	0.858678	1.6	1.60859	1.9943		1.59325	1.06365	2.22634	0.979097
gi18700024	isocitrate dehydrogenase 3, beta subunit	1.19307	2.05788	1.97429	1.6319		1.17345	1.58173	1.78723	1.38943
gi18700032	acidic leucine-rich nuclear phosphoprotein 32 family member B	0.905255	0.796607	0.870444	0.80894		0.769378	0.870734	0.647641	0.728614
gi19072792	endoplasmic reticulum resident protein 44 precursor	1.08838	1.0008	0.934099	1.04514		0.937452	0.84399	0.801074	1.0664
gi19111164	small ubiquitin-related modifier 2 precursor	1.10191	0.823553	0.904393	0.594435		0.999233	0.95433	0.752049	0.810293
gi19263322	methylosome protein 50	0.89371	1.12575	1.11907	1.44128		0.963162	0.729704	1.05114	0.671878
gi19482160	coactosin-like protein	1.25239	0.818363	1.3023	1.05215		1.0944	0.765656	0.880333	0.849464
gi19526463	endoplasmic reticulum resident protein 29 precursor	1.16322	0.844112	0.659261	0.70837		1.04375	0.983266	0.819299	0.913754
gi19526826	vacuolar protein sorting-associated protein 26A isoform a	1.17396	1.07685	1.31203	1.04535		1.32272	1.18349	1.28652	1.20112
gi19526852	nicotinate-nucleotide pyrophosphorylase [carboxylating]	1.23646	0.730339	1.54368	1.33699		1.42786	0.950237	1.13733	1.40822
gi19526912	hsc70-interacting protein	0.98328	0.75988	0.778333	0.755039		0.889486	0.826306	0.676745	0.745828
gi19526986	argininosuccinate lyase	1.33519	1.21377	1.30604	1.01249		1.31926	1.17062	1.34925	1.01686
gi19526994	protein MEMO1	1.61107	1.73433	1.70344	1.8131		1.59632	1.8521	2.07262	2.00439
gi19527026	leucine-rich repeat-containing protein 59	0.422373	1.09321	0.625312	1.1514		0.579432	1.27263	1.17703	1.43211
gi19527028	vigilin	1.04379	0.876248	0.998502	0.944128		0.986569	0.879942	0.925827	0.907606
gi19527102	syntaxin-12	1.09833	1.17226	1.13979	1.90754		1.29701	1.35111	1.59014	1.61795
gi19527144	mitochondrial intermembrane space import and assembly protein 40	1.36863	0.90998	0.90015	1.172		0.858404	0.880818	0.752614	0.938521
gi19527156	N-alpha-acetyltransferase 38, NatC auxiliary subunit	0.994427	0.801796	0.758113	0.610868		0.588642	0.542784	0.641848	0.749341
gi19527174	splicing factor 3B subunit 3	0.998408	1.11537	1.22616	1.19982		1.07291	0.959737	1.08986	1.19691
gi19527256	ATP-dependent RNA helicase DDX1	0.757166	0.946108	1.26261	0.727432		0.834612	0.881403	0.858293	0.823292
gi19527376	anamorsin	0.733678	0.442116	0.423864	0.451358		0.721796	0.567921	0.428652	0.629018
gi19527388	ubiquitin thioesterase OTUB1	1.36226	1.0491	1.1343	0.858238		1.40253	1.2852	1.22097	1.15985
gi19705424	26S proteasome non-ATPase regulatory subunit 3	1.13814	0.881038	0.970045	0.900088		1.0921	0.9403	1.03786	0.922712
gi19705578	V-type proton ATPase subunit B, brain isoform	1.53702	1.45489	1.44009	1.50679		1.51228	1.53263	1.82523	1.59424
gi19745150	NADH-cytochrome b5 reductase 3	1.43631	1.96188	1.22616	1.94259		1.91251	2.54483	1.89333	3.0137
gi19882201	26S proteasome non-ATPase regulatory subunit 2	1.11505	0.850699	1.07813	0.837204		0.943975	0.85875	0.96581	0.838574
gi19882207	farnesyl pyrophosphate synthase isoform 2	1.16998	1.00858	1.06465	1.32822		1.11627	0.908148	0.831732	0.882312
gi19923863	apolipoprotein B receptor	0.901672	0.768463	0.922866	0.777388		0.986953	0.827183	0.838514	0.844546
gi20070412	ATP synthase subunit O, mitochondrial precursor	1.07325	1.67405	1.08512	1.44018		1.19071	1.33928	1.38005	1.63745
gi20149756	eukaryotic initiation factor 4A-III	0.859076	1.26008	0.9336	1.06946		0.737529	1.23844	1.07064	0.952749
gi20270031	general transcription factor IIF subunit 1	0.963774	0.693812	0.91987	0.695881		0.889486	0.841651	0.795846	0.796241
gi20270210	protein KTI12 homolog	1.00796	1.07345	1.20544	1.42485		0.946278	0.848813	1.03108	0.833655
gi20806109	poly [ADP-ribose] polymerase 1	0.484076	0.879441	0.377933	0.966915		0.768611	1.15659	0.959028	1.26735
gi20806532	DNA-binding protein A short isoform	1.02627	0.741118	1.0991	0.73028		0.956639	0.743003	0.811387	1.03759
gi20982845	RNA-binding protein FUS	0.770701	0.827745	1.04368	0.669807		0.554106	0.892218	0.810257	0.951168
gi21281687	deoxyuridine triphosphatase isoform 2	0.968153	0.457884	0.747878	0.411262		0.958557	0.557106	0.657389	0.477253
gi21311925	AMP deaminase 2	1.03822	0.917764	1.16001	0.896582		0.872218	0.842674	0.919327	0.809415
gi21312153	glutaredoxin-related protein 5, mitochondrial	0.953822	0.651896	0.787319	0.881025		0.932847	0.693898	0.723368	0.781486
gi21312159	eukaryotic translation initiation factor 1b	1.40685	0.697605	0.724663	0.569676		0.899463	0.966313	0.608929	0.930617
gi21312216	gasdermin-D	1.10311	0.964471	0.872691	0.961656		0.902533	0.996712	0.81393	0.926225
gi21312256	scavenger mRNA-decapping enzyme DcpS	0.96258	0.860878	0.863455	0.901402		0.983883	0.807892	0.904352	0.852977
gi21312314	dual specificity protein phosphatase 3	1.01632	1.07246	1.72816	0.982472		0.939754	1.08425	1.49604	0.914456
gi21312410	tumor necrosis factor alpha-induced protein 8-like protein 2	1.17078	0.812974	0.864204	0.817266		0.857252	0.697406	0.823538	0.76638
gi21312422	N-alpha-acetyltransferase 50	0.986067	0.778443	0.808038	0.667178		1.24942	0.841359	0.817321	0.828737
gi21312520	dihydropteridine reductase	1.05573	0.736926	0.750374	0.566389		0.853415	0.700037	0.740605	0.60952
gi21312654	actin-related protein 2/3 complex subunit 5-like protein	1.26752	1.27166	1.28582	1.47371		1.38219	1.33138	1.17674	1.32303
gi21312712	transcription elongation factor B polypeptide 1	0.975318	0.804391	0.663505	0.947195		1.05833	0.83829	1.10328	0.906025
gi21313144	obg-like ATPase 1 isoform a	1.4574	1.27745	1.12007	0.948291		1.15464	1.33665	0.835971	0.899877
gi21313484	iron-sulfur cluster assembly enzyme ISCU, mitochondrial precursor	0.863854	0.654092	0.79356	0.554119		0.81274	0.617611	0.539559	0.642192
gi21313520	acetoacetyl-CoA synthetase	1.48965	1.25449	1.21568	1.35933		1.45971	1.25583	1.12179	1.68452
gi21313536	dihydrolipoyllysine-residue succinyltransferase component of 2-oxoglutarate dehydrogenase complex, mitochondrial	1.10669	1.31577	0.907139	1.08414		1.09939	1.25071	1.34402	1.28245
gi21313618	coiled-coil-helix-coiled-coil-helix domain-containing protein 3, mitochondrial precursor	0.867038	1.26148	0.875936	1.20881		0.863776	1.15586	1.12857	1.21553
gi21313640	AP-2 complex subunit beta isoform b	0.902468	0.972655	0.747629	0.857362		0.855334	1.14987	1.00113	1.11382
gi21313679	ATP synthase subunit d, mitochondrial	0.734475	1.4475	0.784074	1.38256		0.860322	1.34498	1.25403	1.60987
gi21314824	V-type proton ATPase subunit F	1.18551	0.832136	1.02297	0.852761		1.04912	0.952576	0.804747	0.940453
gi21314832	UTP--glucose-1-phosphate uridylyltransferase	1.25	0.841317	1.31977	1.04316		1.24674	0.856558	1.3542	1.11646
gi21361209	histone H4	0.259952	0.470659	0.169496	0.515995		0.42594	0.475557	0.36013	0.644651
gi21362307	zinc finger protein 622	0.845541	0.787425	0.853719	0.773225		0.580967	0.896894	0.900961	0.914632
gi21426821	40S ribosomal protein S28	0.87699	0.806188	0.674988	0.67397		0.779355	0.823822	0.48785	0.588266
gi21426823	histone H1.1	0.380175	0.704192	0.217174	0.845968		0.487337	0.872634	0.628002	0.978746
gi21426847	astrocytic phosphoprotein PEA-15 isoform 2	1.54976	0.843713	1.21593	0.731376		1.48542	1.20263	1.06202	0.981381
gi21426889	40S ribosomal protein S11	0.852707	0.763074	0.596106	0.905127		0.826938	0.827621	1.01243	1.02477
gi21426893	histone H1.5	0.475717	0.66008	0.292062	0.984005		0.488872	0.859627	0.646228	0.979624
gi21450053	protein FAM49B	1.14252	0.98982	0.988018	1.00745		1.12049	1.1715	1.00735	1.1133
gi21450129	acetyl-CoA acetyltransferase, mitochondrial precursor	0.676752	0.931737	0.904893	0.950263		0.648503	0.789624	0.809268	0.966801
gi21450213	alanyl-tRNA editing protein Aarsd1	1.29459	1.25788	1.19121	1.22217		1.21911	0.823091	1.02162	0.756894
gi21450277	sodium/potassium-transporting ATPase subunit alpha-1 precursor	0.749602	1.58483	1.03869	1.54294		0.979279	1.64589	1.78737	1.82944
gi21450321	sodium/potassium-transporting ATPase subunit alpha-3	0.914411	1.53214	1.04568	1.59772		1.02609	1.75681	1.86861	2.08027
gi21450325	flavin reductase (NADPH)	1.26115	1.07445	1.01772	1.32121		0.983116	0.930216	0.716869	0.841209
gi21450625	eukaryotic initiation factor 4A-I isoform 1	1.2086	1.32455	1.39091	1.45727		1.34919	1.44362	1.41014	1.41402
gi21489933	mitogen-activated protein kinase 3	1.44307	0.998204	1.13954	1.23094		1.0353	0.938546	0.719695	1.22343
gi21553309	NAD(P)H-hydrate epimerase precursor	1.90088	2.73014	1.79156	1.77301		2.19724	3.33182	2.31817	2.51871
gi21703762	eukaryotic translation initiation factor 3 subunit M	1.19865	1.27425	1.81927	1.07866		1.11397	1.38268	2.50353	1.33796
gi21703842	tRNA-splicing ligase RtcB homolog	0.914809	1.03214	0.770844	1.38891		0.965081	1.09434	0.917915	1.26594
gi21703856	beta-arrestin-2	1.24721	1.16607	1.19995	0.956179		1.29125	1.2304	1.14806	0.987353
gi21703948	replication factor C subunit 4	0.813296	1.0491	0.848228	0.93383		1.03147	1.19269	1.0089	1.15071
gi21704010	TIP41-like protein	1.38615	1.03393	1.09636	0.979842		1.25365	1.22543	1.22648	1.0548
gi21704176	THUMP domain-containing protein 1	1.02986	0.889421	0.892661	1.18931		0.978127	1.03661	0.888952	1.32742
gi21728376	myosin regulatory light chain 12B	0.691879	0.509182	0.852222	0.592244		0.612433	0.760102	0.66078	0.621641
gi22094075	ADP/ATP translocase 2	1.32643	2.52495	0.934348	2.64921		1.70069	3.28286	2.27946	3.42912
gi22094989	mitochondrial import inner membrane translocase subunit TIM50 precursor	0.944268	1.14371	0.466051	0.951578		1.09018	1.12795	0.644391	1.01054
gi22094997	HAUS augmin-like complex subunit 7 isoform 1	1.38933	0.999202	1.01223	0.812883		1.43016	1.00446	1.13422	1.07342
gi22095003	splicing factor 3A subunit 3	1.1461	1.13014	0.870694	0.752629		1.32809	1.24662	0.834134	1.13367
gi22122387	cystathionine gamma-lyase	1.93432	1.69142	1.91413	2.25219		1.78856	1.46657	1.80348	2.10469
gi22122515	activator of 90 kDa heat shock protein ATPase homolog 1	1.41123	0.92515	1.08962	0.847502		1.44436	1.00753	1.256	1.01862
gi22122825	actin-related protein 2	1.23089	1.36926	1.4673	1.51271		1.30161	1.76661	1.73524	1.55454
gi22128627	sorbitol dehydrogenase	1.02548	1.10279	0.998003	1.0528		0.794705	0.789624	0.913252	0.825048
gi22165384	tubulin beta-4B chain	1.11624	1.16327	0.885172	0.89702		1.04106	1.27278	1.10031	0.99473
gi22203755	eukaryotic translation initiation factor 3 subunit C	1.15685	1.36168	1.33575	1.30675		1.3987	1.40753	1.33286	0.995784
gi22267442	cytochrome b-c1 complex subunit 2, mitochondrial precursor	1.03344	1.49321	0.553669	1.21954		1.08289	1.43047	1.25798	1.55612
gi22507391	polyadenylate-binding protein 4 isoform 2	1.55812	0.922954	1.03669	0.800394		1.42095	1.04815	1.58887	1.23942
gi23510313	wiskott-Aldrich syndrome protein family member 2	0.841561	0.871457	0.810784	0.798422		0.769378	0.852028	0.716021	0.743896
gi23956082	60S ribosomal protein L5	0.993631	0.724351	0.316775	0.904908		0.873369	0.722397	0.426815	0.897242
gi23956096	general vesicular transport factor p115	1.17436	0.751297	1.09136	0.94851		1.1155	0.802923	1.03518	0.908133
gi23956104	GTP:AMP phosphotransferase, mitochondrial	1.36505	1.07425	1.31303	1.35649		1.47199	1.19795	1.41509	1.3838
gi23956110	U2 small nuclear ribonucleoprotein B''	0.779857	0.907585	1.32751	0.991893		0.858787	0.874096	1.42992	0.857896
gi23956138	ribosome maturation protein SBDS	1.23567	1.15429	1.30055	1.05609		1.04029	1.17428	1.11529	1.06745
gi23956156	protein LSM14 homolog A	0.952627	0.753493	1.13505	0.911262		0.848043	0.768725	0.857587	0.730898
gi23956176	suppressor of G2 allele of SKP1 homolog	0.980096	0.766866	0.658013	0.593558		0.892172	0.824552	0.729443	0.684349
gi23956194	ADP-ribosylation factor-like protein 8A	1.09037	2.06607	1.05991	1.51862		1.06754	1.97428	1.551	1.80573
gi23956214	splicing factor, proline- and glutamine-rich	0.743232	0.536128	0.457314	0.585013		0.685725	0.558275	0.635914	0.572633
gi24025665	pleckstrin homology domain-containing family O member 2	0.877389	0.867066	0.939091	1.02191		0.858787	0.949653	0.9449	0.97049
gi24211031	sorting nexin-17	0.600717	0.847705	0.416625	0.965381		0.920184	1.08104	0.573608	0.899701
gi24415990	PHD finger-like domain-containing protein 5A	0.884554	0.729741	0.702197	0.486635		0.788949	0.779393	0.772393	0.64149
gi24418903	fermitin family homolog 3	1.17755	1.10519	1.01548	1.37051		1.30583	1.32788	1.46807	1.68611
gi24418919	glycogen phosphorylase, brain form	1.05812	0.933932	1.31203	1.11656		1.02379	0.920132	1.19554	1.1017
gi24431937	nmrA-like family domain-containing protein 1	1.41561	0.903593	0.904893	1.07428		1.3185	1.02843	1.26589	0.836466
gi25141233	matrin-3	1.09435	1.36687	0.909636	0.957055		1.17767	1.27629	1.0592	0.995257
gi25141332	copine-1	0.817675	0.876048	0.625062	0.68383		0.823484	0.861966	0.767448	0.992974
gi25742730	60S ribosomal protein L32	0.513933	0.721956	0.521717	0.782647		0.615119	0.87468	0.678158	1.01423
gi26006861	pyridoxal kinase	0.904459	1.2507	1.23615	0.862182		0.827322	0.912386	1.44843	0.823643
gi26080429	aldehyde dehydrogenase family 16 member A1	1.25438	1.04551	1.16475	1.07669		1.32233	0.980636	1.1458	0.986475
gi27229055	huntingtin-interacting protein K	0.781847	0.680639	1.00499	0.533085		0.93515	0.848813	0.786804	0.654664
gi27229277	threonine--tRNA ligase, cytoplasmic	1.05175	1.27725	1.34124	0.96078		1.06255	1.02009	1.3549	1.06833
gi27229283	oligoribonuclease, mitochondrial precursor	0.975717	0.766467	0.89316	0.750657		0.867229	0.797808	0.770557	0.800457
gi27369788	RUN and FYVE domain-containing protein 1	1.22771	1.10818	1.28582	0.88475		1.23906	1.07168	1.07559	1.44493
gi27370092	elongation factor Tu, mitochondrial isoform 1	1.08678	1.22575	1.36995	1.10911		1.0802	1.14841	1.06852	1.15405
gi27370240	leucyl-cystinyl aminopeptidase	0.993631	1.90519	1.41812	1.51928		1.21949	2.1951	1.39771	1.19462
gi27501448	eukaryotic translation initiation factor 6	0.798965	0.793413	0.545681	0.777388		0.666922	0.662185	0.70048	0.713157
gi27532959	cytosolic 10-formyltetrahydrofolate dehydrogenase	1.63495	1.37026	1.14503	1.18777		1.58711	1.15981	1.17463	1.12419
gi27734154	ras-related protein Rab-8B	0.733678	1.102	0.517723	1.10714		0.463546	0.951114	0.854479	1.14333
gi27734986	putative adenosylhomocysteinase 2	1.05096	1.12415	1.27733	1.16082		1.08327	0.889733	1.01865	1.01721
gi27754031	sorting nexin-6	0.78742	1.26208	1.09286	1.0206		0.83231	1.06525	1.0219	0.941156
gi27754065	inorganic pyrophosphatase	0.861067	0.868663	0.727159	0.745618		1.07751	1.07592	0.610059	0.837695
gi27754071	isoamyl acetate-hydrolyzing esterase 1 homolog	1.62022	1.15988	1.94758	1.11328		1.9858	1.5639	2.3655	1.65853
gi27754103	26S protease regulatory subunit 10B	1.05175	1.05509	1.2022	1.27914		0.851113	0.933577	0.875389	0.846478
gi27754134	60S ribosomal protein L7-like 1	1.03105	1.48503	1.58063	1.67879		0.0506523	0.0480818	0.129415	0.120675
gi27777677	putative deoxyribose-phosphate aldolase	1.11186	0.76008	0.955067	0.802366		1.15388	0.795616	0.934303	0.822413
gi27804321	ubiquitin-protein ligase E3A isoform 1	1.25239	1.02176	1.31003	1.04229		1.24827	0.914432	1.16954	1.07518
gi27804323	selenocysteine lyase	0.928742	0.778643	0.931603	0.62993		0.68726	0.692729	0.885137	0.645178
gi28076935	dynactin subunit 2 isoform 3	0.858678	0.601996	1.19845	1.08195		0.851113	0.649178	0.912405	0.737045
gi28077013	stromal membrane-associated protein 1	0.782245	0.698603	0.612332	0.619413		0.747122	0.831714	0.611048	0.822589
gi28077029	phosphoenolpyruvate carboxykinase [GTP], mitochondrial	1.31011	1.41357	1.55392	1.8979		1.16539	1.26913	1.2009	1.8716
gi28077049	charged multivesicular body protein 4b	1.03583	0.653493	0.948328	0.702673		0.976209	0.784801	0.693699	0.660636
gi28077067	tubulin-specific chaperone D	1.209	0.958084	0.995007	1.02848		1.19992	0.9403	0.958322	1.03759
gi28202007	methionine aminopeptidase 1	1.14092	1.0988	1.08762	1.02542		1.05948	1.26533	1.36394	1.30125
gi28316760	histone H2B type 1-B	0.46258	0.74491	0.411383	0.574934		0.573676	0.667738	0.589856	0.883541
gi28372479	40S ribosomal protein S25	0.631369	0.499002	0.498253	0.574277		0.713738	0.589989	0.746115	0.790269
gi28892859	probable fructose-2,6-bisphosphatase TIGAR	1.42755	0.689621	1.35671	1.1032		1.58519	0.92057	1.35561	1.21869
gi28892935	coiled-coil and C2 domain-containing protein 1B	1.25717	0.976248	0.609835	0.850351		1.26708	1.09288	1.2529	1.2684
gi28916687	ras-related protein Rab-5B isoform 1	0.757962	1.70918	1.0679	1.31529		0.930929	1.43252	1.2317	1.54997
gi29150272	protein SEC13 homolog	1.0832	1.18982	0.713679	0.836985		0.957406	0.976105	0.670811	0.845951
gi29293805	cytohesin-4	1.00518	1.12475	1.01448	0.955083		1.09517	1.13657	1.13945	1.09275
gi29568082	GMP reductase 2	1.59992	1.50619	1.64928	0.420245		1.15848	1.5981	1.05665	0.524855
gi29788764	adenylosuccinate lyase	1.31608	1.20559	1.08562	1.09159		1.27974	1.30815	1.43727	1.36606
gi29788787	heterogeneous nuclear ribonucleoprotein Q isoform 2	1.11425	0.953693	1.12981	0.850131		1.2571	0.998904	1.41142	1.03004
gi29789080	coatomer subunit beta'	0.994825	1.05828	1.07913	1.14154		1.04988	1.16303	1.05454	1.06376
gi29789199	importin-5	1.08081	0.830539	1.0654	0.867222		0.885649	0.884034	1.07474	0.999649
gi29789239	N-acetylglucosamine-6-sulfatase precursor	1.71736	1.9016	1.70894	1.92748		1.47429	1.96083	1.61091	1.8175
gi29789289	enoyl-CoA hydratase, mitochondrial precursor	1.13057	1.01297	0.437344	0.733348		0.855334	0.777347	0.859424	0.747058
gi29789321	DNA polymerase delta subunit 3	0.917994	0.925749	1.04019	0.885188		0.833845	0.889587	1.03617	0.869489
gi29789343	eukaryotic translation initiation factor 3 subunit B	0.937898	0.844511	0.817773	0.981595		0.955871	0.892802	0.920175	1.10961
gi29789347	structural maintenance of chromosomes protein 4	0.621417	0.861677	0.648028	0.79667		0.753262	0.921739	0.723509	0.85772
gi30039680	polypyrimidine tract-binding protein 3 isoform 2	0.958599	1.01377	0.653769	0.998247		1.02417	1.11363	1.06895	1.20464
gi30089688	beta-arrestin-1 isoform B	1.38137	1.12774	1.52297	1.36043		1.4363	1.27395	1.36748	1.34534
gi30424587	nudC domain-containing protein 3	0.951831	0.835729	0.830504	0.869413		1.04682	0.775886	0.7885	0.842789
gi30424609	YTH domain family protein 1	0.898885	0.737325	1.16201	0.95355		1.14697	0.900694	1.32763	1.02336
gi30425302	ras association domain-containing protein 2	1.88575	1.75848	1.332	0.801271		1.68611	2.22477	1.52727	1.05059
gi30519911	transgelin-2	0.738455	0.398204	0.456815	0.354075		0.678818	0.515455	0.433597	0.389601
gi30519997	bleomycin hydrolase	1.17675	0.966866	0.75312	0.872918		0.810054	1.0806	0.712772	1.02213
gi30520239	neutral cholesterol ester hydrolase 1	0.966561	1.70838	1.04818	1.15907		1.06946	2.2008	1.60243	1.41384
gi30725764	phospholipase D4	1.0621	1.26946	1.46031	0.732033		0.901765	1.34688	1.52543	1.06043
gi30794378	exosome complex component MTR3	1.07643	1.19082	0.895657	1.0631		1.15349	1.30157	0.944476	1.16266
gi30794450	60S ribosomal protein L4	0.842755	0.906786	0.978033	0.74759		0.875288	0.867811	0.749223	0.9127
gi30794476	cAMP-dependent protein kinase type I-alpha regulatory subunit	1.01354	0.967265	1.15801	1.01621		0.963546	0.968213	1.29302	0.934657
gi30841008	ras-related protein Rab-18	0.826433	1.27725	1.43759	1.52366		0.863776	1.19094	1.47415	1.27824
gi31541824	eukaryotic translation initiation factor 1A, X-chromosomal	1.08917	0.75988	1.03645	0.883436		1.23868	0.9289	0.995762	1.13842
gi31541909	isochorismatase domain-containing protein 1	1.96417	1.30399	1.79855	1.42046		1.9033	1.30596	1.3169	1.31038
gi31542143	transforming protein RhoA precursor	1.00995	0.822754	0.799051	0.641543		0.824635	0.833321	0.81393	0.67785
gi31542366	cyclin-dependent kinase 1	1.09156	1.14491	0.961308	0.978089		1.3584	0.990427	1.04479	0.891446
gi31542413	coronin-1C	0.998408	1.23094	1.49875	1.49343		1.05411	1.48294	1.57389	1.87441
gi31542438	cytochrome b5 type B precursor	0.620621	1.0986	0.530205	1.10188		0.968918	1.20965	0.814354	1.27472
gi31542563	dnaJ homolog subfamily C member 3 precursor	0.908439	1.15389	0.551173	0.939308		1.18726	1.34088	0.879768	1.49552
gi31542571	dipeptidyl peptidase 8	1.55096	1.73872	2.67948	2.83436		1.95395	0.125977	2.29486	0.0316178
gi31542602	ELAV-like protein 1	1.12699	0.862675	0.888917	0.908633		1.01151	0.844867	0.951681	0.741261
gi31542956	ubiquitin-conjugating enzyme E2 K	1.05135	0.912176	1.08288	1.01052		1.12356	0.917062	0.956344	1.01739
gi31543108	lysosome-associated membrane glycoprotein 2 isoform 2 precursor	1.36783	1.47705	1.2968	1.51797		1.1251	1.56726	1.34798	1.83102
gi31543113	plastin-2	1.17476	0.928343	1.25936	0.90688		1.21642	1.01951	1.12348	0.944669
gi31543330	NAD(P) transhydrogenase, mitochondrial precursor	0.779061	1.57984	0.634798	1.57384		1.14735	1.93993	1.43148	2.32039
gi31543349	vesicle-fusing ATPase	1.04817	1.38263	0.957813	1.34926		1.23791	1.28769	1.18296	1.25031
gi31543902	thioredoxin-like protein 1	1.18511	1.03932	0.951323	1.11525		1.16692	1.01264	1.0924	1.27156
gi31543940	vesicle-associated membrane protein-associated protein B	0.745223	1.25948	0.426111	1.23291		0.866078	1.16288	0.680701	1.10996
gi31543942	vinculin	1.09952	0.847904	1.25761	0.687336		1.18342	0.817684	1.12631	0.84964
gi31543971	synaptobrevin homolog YKT6	0.92715	0.804391	0.703445	0.798422		1.09593	0.954476	0.821418	0.897242
gi31543974	14-3-3 protein beta/alpha	1.25318	0.895808	1.11208	1.01709		1.15311	0.805554	1.12447	0.868611
gi31543976	14-3-3 protein gamma	1.21377	1.02335	0.907389	0.853637		1.29125	1.05955	1.20966	1.1061
gi31559918	nardilysin precursor	1.22253	1.12655	1.04194	0.986854		1.13085	0.882864	1.16262	1.1068
gi31560083	protein FAM192A	0.774283	0.921158	0.896655	0.515776		0.796239	0.974059	0.645521	0.568944
gi31560120	phosducin-like protein 3	1.01752	1.1497	1.01722	0.870289		1.02571	1.1981	0.869737	0.847883
gi31560239	L-asparaginase	0.987659	0.568064	0.803045	0.794698		0.991174	0.662185	0.792455	0.81486
gi31560247	tumor protein D54	0.911624	0.696407	0.834498	0.665425		0.92287	0.862404	0.804888	0.656069
gi31560267	dual specificity mitogen-activated protein kinase kinase 2	1.64689	1.5018	1.25287	1.80697		1.46316	1.71794	1.50226	2.11066
gi31560394	A-kinase anchor protein 8	0.93551	0.530539	1.03819	0.540096		1.02111	0.603288	0.589715	0.558581
gi31560404	glycolipid transfer protein	1.16242	0.896607	1.15602	0.952892		1.03147	0.9251	1.17406	0.89935
gi31560433	sorting nexin-3	1.18949	1.38762	1.55617	1.27476		1.03338	1.2681	1.16346	1.13613
gi31560462	syntaxin-7	0.804538	1.00279	0.717174	1.06069		0.940138	1.03602	1.15612	1.23784
gi31560532	sialate O-acetylesterase precursor	1.22412	1.26148	1.01847	0.976117		2.20069	1.36573	1.04578	1.21711
gi31560618	mitotic checkpoint protein BUB3	1.08639	1.70399	1.04294	1.055		1.24866	1.68286	1.56541	1.35816
gi31560653	6-phosphofructokinase, liver type	1.24801	1.18224	1.56066	1.11437		1.42824	1.22251	1.38104	1.20973
gi31560656	polyadenylate-binding protein 1	0.986863	0.931537	1.14428	0.907099		0.845741	1.04815	1.38485	1.07237
gi31560697	histone H1.0	0.770303	1.23513	0.61308	1.31157		0.721796	1.25217	2.30418	1.51291
gi31560712	tyrosine-protein kinase CSK	1.19506	1.17006	0.829755	1.10232		1.74904	1.29046	1.08519	1.23678
gi31560731	V-type proton ATPase catalytic subunit A	1.34196	1.20918	1.15427	1.10473		1.49386	1.34688	1.51229	1.22062
gi31560737	adenylosuccinate synthetase isozyme 2	0.907643	0.789022	1.00849	0.807625		0.847659	0.813007	0.944052	0.659758
gi31980629	vesicle-associated membrane protein 8	0.677548	0.820958	0.459061	0.778484		0.747122	0.887395	0.856457	1.00808
gi31980762	superoxide dismutase [Mn], mitochondrial precursor	2.29021	3.03353	2.32851	2.81288		2.93054	4.19174	3.11543	3.11593
gi31980772	serine/threonine-protein phosphatase PP1-gamma catalytic subunit	0.890924	0.892216	0.907639	0.800833		1.14927	1.0087	0.823255	1.01194
gi31980808	eukaryotic translation initiation factor 3 subunit G	0.910032	0.776846	0.925362	0.780675		0.943208	0.833906	0.875389	0.90462
gi31980840	ras-related protein Rab-11A	0.828822	0.827944	0.976535	1.27301		0.910591	0.764633	0.813224	0.938872
gi31980842	ethanolamine-phosphate cytidylyltransferase	1.2504	0.969461	1.10235	0.795793		1.41481	1.05371	1.04027	0.874407
gi31980844	dehydrogenase/reductase SDR family member 1	0.707803	0.954291	0.978782	1.05193		0.843054	0.924662	1.14849	1.20938
gi31980922	elongation factor 1-beta	0.675955	0.294012	0.375686	0.224365		0.30353	0.325758	0.351653	0.285614
gi31980942	inositol monophosphatase 1	1.22811	1.0475	0.985522	0.939527		1.35226	1.03018	1.05496	1.05867
gi31981086	EF-hand domain-containing protein D2	1.38177	1.03513	1.68847	1.18186		1.19186	1.21783	0.812376	1.06657
gi31981100	40S ribosomal protein S14	0.784236	0.954092	0.837993	0.948948		0.930929	1.04932	0.860271	0.957667
gi31981163	ATP-dependent RNA helicase DDX18	0.72492	0.993014	0.631303	0.911043		1	1.09872	0.819864	0.957316
gi31981269	glutaredoxin-3	0.982882	0.728942	1.11158	0.793383		0.899079	0.734527	0.826787	0.771474
gi31981273	cytosolic non-specific dipeptidase	1.22572	0.961876	1.13929	0.891104		1.04298	1.0749	0.972026	1.01721
gi31981304	V-type proton ATPase subunit d 1	1.39053	1.60639	0.887169	1.2202		1.38066	1.52634	1.48898	1.59231
gi31981310	B-cell receptor-associated protein 31	0.309315	0.764671	0.297554	0.6617		0.381427	0.888126	0.655694	0.848586
gi31981382	inosine-5'-monophosphate dehydrogenase 2	1.04697	0.945309	1.03719	1.195		0.978511	0.767702	0.962984	0.808712
gi31981400	phenylalanine--tRNA ligase beta subunit	1.17675	1.2018	1.18098	1.22393		1.24137	1.26197	1.18112	1.2294
gi31981515	60S ribosomal protein L7	0.682325	0.902794	0.600599	0.804996		0.747506	1.08513	0.90746	1.01054
gi31981577	prefoldin subunit 2	0.933519	0.813772	0.778832	0.692594		0.782809	0.804823	0.572196	0.651151
gi31981588	V-type proton ATPase subunit H	0.955414	1.34012	0.983275	0.877958		1.06216	1.37084	1.06654	1.13824
gi31981592	EH domain-containing protein 4	1.07604	1.46048	0.976785	1.25329		1.29701	1.19109	1.16021	1.68698
gi31981842	hydroxymethylglutaryl-CoA synthase, cytoplasmic	1.2496	0.922954	0.848477	0.918712		1.14658	1.06452	0.986861	1.02055
gi31981945	60S ribosomal protein L13a	0.779459	0.835729	0.631553	0.876643		0.881811	0.9308	0.718565	0.936764
gi31981994	nucleolar complex protein 4 homolog	0.989252	2.0521	3.22317	2.38497		2.04873	2.10449	1.90308	1.74196
gi31982026	ribonucleoside-diphosphate reductase large subunit	1.09116	1.14591	1.61308	1.69347		1.40061	0.994081	1.22902	1.43562
gi31982028	ras suppressor protein 1	1.23049	1.01417	0.930604	0.857362		0.713738	1.12284	1.17505	1.06851
gi31982030	rho GDP-dissociation inhibitor 1	1.27189	1.03752	1.20869	1.10649		1.32118	1.09507	1.39121	1.31477
gi31982133	putative N-acetylglucosamine-6-phosphate deacetylase	1.05215	1.61477	0.657014	0.569676		0.741366	1.43749	0.54733	0.498331
gi31982186	malate dehydrogenase, mitochondrial precursor	1.10549	1.03234	0.943585	1.01906		1.1888	1.09711	1.16982	1.0195
gi31982233	protein LYRIC	0.482086	1.08224	0.463305	1.39483		0.715272	1.38064	1.10851	1.69102
gi31982273	peroxisomal multifunctional enzyme type 2	0.723726	1.3491	1.21717	1.66411		0.961243	1.25802	1.8816	2.31916
gi31982373	rRNA 2'-O-methyltransferase fibrillarin	0.722532	1.26507	1.06365	1.15403		1.24904	1.3612	1.11515	1.01475
gi31982511	alcohol dehydrogenase class-3	1.08798	0.823752	1.00674	0.831069		1.23408	1.02331	1.19949	1.02494
gi31982520	long-chain specific acyl-CoA dehydrogenase, mitochondrial precursor	0.98965	1.41337	1.18023	1.09619		0.971604	1.27906	1.48531	1.08027
gi31982522	short-chain specific acyl-CoA dehydrogenase, mitochondrial precursor	1.1664	1.51657	1.72641	1.50044		1.17575	1.74118	2.22097	1.9199
gi31982664	inosine triphosphate pyrophosphatase	1.26393	1.02675	1.09386	1.45092		0.809286	1.19868	0.957615	1.75303
gi31982724	myb-binding protein 1A	0.690685	1.08643	0.573889	1.16082		0.899463	1.28929	1.1167	1.39452
gi31982755	vimentin	0.799363	0.554691	0.728907	0.629711		0.713738	0.648155	0.806019	0.690321
gi31982957	2-5A-dependent ribonuclease	1.29737	1.58303	1.30105	1.5734		1.32157	1.49697	1.13846	1.95521
gi32880197	heterogeneous nuclear ribonucleoproteins A2/B1 isoform 2	0.926354	0.793014	0.804543	0.572962		0.77053	0.708805	0.562871	0.632707
gi33239431	protein RCC2	0.751592	0.922355	0.711682	0.937555		0.845741	0.904056	0.955778	1.01194
gi33468857	histidine triad nucleotide-binding protein 1	1.01393	0.685429	1.38617	0.692594		0.946278	0.902302	1.09183	0.658528
gi33468863	metallothionein-2	0.645303	0.42515	1.0352	0.506792		0.436685	0.393277	0.402091	0.330757
gi33468885	calcyclin-binding protein	0.994029	0.83513	1.07539	0.647677		0.931696	0.843844	0.790195	0.799578
gi33468955	protein Red	0.888137	0.818164	0.887419	0.693252		0.920184	0.918524	0.873411	0.946425
gi33469119	FYN-binding protein	0.863455	0.913972	1.21892	1.1514		0.8066	1.2947	1.01978	1.02986
gi33469123	asparagine synthetase [glutamine-hydrolyzing]	1.28025	0.703992	0.934099	0.625329		1.12164	0.716405	1.1232	0.721588
gi33563236	rho GDP-dissociation inhibitor 2	1.21895	0.806786	1.33175	0.775416		1.21988	1.03208	1.23199	1.04022
gi33563256	guanine nucleotide-binding protein G(k) subunit alpha	0.886146	1.52854	0.955317	1.24299		1.26401	2.08155	1.66135	1.9596
gi33563282	proteasome subunit alpha type-1	1.03742	0.747305	0.816525	0.786591		1.0825	0.859335	1.00763	0.917969
gi33563284	COP9 signalosome complex subunit 6	1.17038	0.628942	0.985022	0.645048		0.788181	0.595981	0.650184	0.55577
gi33598964	myosin-10	0.717357	1.10818	0.861957	1.53221		0.73561	1.05327	0.925544	1.03074
gi33620739	myosin light polypeptide 6	0.664809	0.370259	0.673989	0.442594		0.518419	0.62331	0.468353	0.484806
gi33859484	DNA replication licensing factor MCM3	1.01075	1.06168	0.907639	1.05171		1.05027	1.073	1.04832	1.11944
gi33859498	uridine 5'-monophosphate synthase	1.04896	1.04591	1.2666	1.01731		1.21527	0.913993	1.00749	0.782364
gi33859560	rab GDP dissociation inhibitor alpha	1.13376	0.837126	0.67324	0.962533		1.07866	0.86182	0.874117	1.11154
gi33859580	galectin-3	0.92715	0.972854	3.65926	1.16718		0.874904	1.07505	4.3152	1.25066
gi33859590	peroxisome proliferator-activated receptor delta	0.817277	0.914371	0.920369	1.0138		0.764774	0.286737	0.42625	0.387493
gi33859604	26S protease regulatory subunit 7	0.998806	0.963473	1.12356	0.873138		1.03569	0.936208	0.888952	0.935184
gi33859624	protein S100-A4	1.23248	0.611976	0.857214	0.650964		1.09939	0.689514	0.786804	0.744599
gi33859640	transaldolase	1.2508	1.08882	1.21493	1.00548		1.04643	0.817684	1.06231	0.988758
gi33859662	synaptic vesicle membrane protein VAT-1 homolog	1.32763	1.64451	1.71193	1.70596		1.57061	1.96697	1.93374	1.83875
gi33859686	phosphoglucomutase-1	1.35748	1.22455	1.43635	1.59684		1.41174	0.902302	1.48418	1.7843
gi33859724	heterogeneous nuclear ribonucleoprotein R	0.830414	0.830938	1.48303	0.546012		1.31466	0.879503	1.34812	0.562621
gi33859753	ras-related protein Rap-1b precursor	1.06688	1.51297	1.32077	1.4897		1.26746	2.0437	1.61656	1.75461
gi33859811	trifunctional enzyme subunit alpha, mitochondrial precursor	0.802548	1.4523	0.992761	1.34684		1.09555	1.33489	1.51865	1.52679
gi33859813	raftlin	0.523089	1.07984	1.00325	1.43953		0.886032	1.25904	1.40887	1.96838
gi33942089	ataxin-2-like protein	0.779061	0.41477	1.01073	0.593558		0.736761	0.83449	1.00961	0.558932
gi34328230	adenylate kinase 2, mitochondrial isoform b	1.2289	1.16647	1.4653	1.02147		1.13239	1.22777	0.934445	0.954154
gi34328288	aldehyde dehydrogenase family 3 member B1	0.854697	1.98323	1.59885	2.07143		1.15426	2.18341	2.62942	2.38714
gi34328400	serine/arginine-rich splicing factor 1 isoform 1	0.926752	0.513174	0.604094	0.397458		1.0353	0.42046	0.445747	0.50729
gi34328485	delta-aminolevulinic acid dehydratase	1.00955	0.580439	0.830754	0.374671		0.80046	0.498794	0.489404	0.385034
gi34368584	zinc finger CCCH domain-containing protein 15	0.708201	0.846108	0.91363	0.67397		0.65119	0.92247	0.701893	0.743193
gi34536815	serine/threonine-protein phosphatase 6 regulatory subunit 1	1.24522	1.05309	1.3677	1.16192		1.00077	0.982389	1.06739	1.04374
gi34610207	alanine--tRNA ligase, cytoplasmic	1.33161	1.06846	1.27309	1.13103		1.2782	1.20219	1.37228	1.24925
gi34996495	dolichyl-diphosphooligosaccharide--protein glycosyltransferase subunit 2 precursor	0.64371	0.883832	1.19321	1.51534		0.600921	0.913409	0.629839	1.16318
gi36031035	structural maintenance of chromosomes protein 3	0.834793	1.30459	1.24713	1.20968		1.03108	1.24574	1.38203	1.30862
gi37718972	SWI/SNF complex subunit SMARCC2 isoform 3	0.771497	1.67844	1.30579	1.16433		0.602456	1.23318	1.07785	0.651853
gi38142460	electron transfer flavoprotein subunit beta	1.03065	0.840918	1.33	1.01599		0.947813	0.754549	0.938966	0.929914
gi38198665	NSFL1 cofactor p47	0.865048	0.617964	0.798552	0.597283		0.689563	0.572159	0.673637	0.604953
gi38372907	ATP-dependent RNA helicase DDX39A	1.1047	1.18882	1.01922	1.0287		1.03108	1.10895	1.32622	0.886879
gi39573709	hematological and neurological expressed 1-like protein	0.56449	0.468463	0.710684	0.342025		0.620491	0.577713	0.549873	0.502723
gi39652626	3'(2'),5'-bisphosphate nucleotidase 1	1.62062	1.26208	1.26036	1.30193		1.50153	1.29879	1.36366	1.02442
gi39930335	ATP-binding cassette sub-family F member 1	0.708599	0.921357	0.684224	1.03944		0.739831	0.908148	0.865075	0.929387
gi40018610	U5 small nuclear ribonucleoprotein 200 kDa helicase	0.907245	1.31078	1.14878	1.10977		1.12817	1.43632	1.46397	1.31389
gi40254507	phosphoglycolate phosphatase	1.26951	1.08144	0.991513	0.908195		1.75672	1.25568	1.12334	1.02459
gi40254514	GTPase-activating protein and VPS9 domain-containing protein 1	1.50438	0.899202	1.2651	1.07734		1.40599	1.05751	1.45182	1.18426
gi40254595	dihydropyrimidinase-related protein 2	1.01115	0.986028	1.18797	1.0184		1.1581	1.06759	1.23199	1.10768
gi40254600	acidic leucine-rich nuclear phosphoprotein 32 family member A	0.79379	0.396607	0.781328	0.438212		0.572141	0.522908	0.47909	0.504479
gi41054806	guanine nucleotide-binding protein G(i) subunit alpha-2	0.868232	1.43992	1.14029	1.6663		0.812356	1.60643	1.27451	1.48287
gi41350312	nascent polypeptide-associated complex subunit alpha isoform b	0.982484	0.737725	0.874189	0.753287		0.942824	0.847936	0.747104	0.886527
gi42415475	protein disulfide-isomerase precursor	0.892516	0.658283	0.602846	0.559378		0.807751	0.730435	0.578271	0.684525
gi42476274	xaa-Pro aminopeptidase 1	1.27189	1.0507	1.12431	0.998466		1.22563	1.07636	1.15852	0.969963
gi42741690	ubiquitin-conjugating enzyme E2 variant 1	1.15207	0.936128	1.18697	0.954426		1.15925	0.940007	0.988415	0.978746
gi45476573	eukaryotic translation initiation factor 3 subunit E	1.09753	1.18942	0.827509	1.03199		1.07943	1.31911	1.21192	1.10785
gi45504359	V-type proton ATPase subunit E 1	1.07683	1.35369	1.06191	1.2695		1.13661	1.48615	0.902515	1.53522
gi45504394	integrin beta-1 precursor	0.601911	0.971457	0.437594	0.935364		0.711819	1.09682	0.745408	1.10434
gi45544580	MAP kinase-activated protein kinase 2	0.953025	0.912176	1.09311	0.902936		0.946662	0.761856	0.825798	0.604778
gi45544618	S-methyl-5'-thioadenosine phosphorylase	1.02309	0.932335	0.890914	0.820552		0.972371	0.834636	0.907742	0.719304
gi45592934	ras-related C3 botulinum toxin substrate 1 precursor	1.00119	1.08782	1.54593	1.18361		1.15311	1.1316	1.57742	1.32443
gi45597447	superoxide dismutase [Cu-Zn]	0.790207	0.413373	0.834249	0.309378		0.512279	0.444282	0.614298	0.548744
gi45598372	brain acid soluble protein 1	0.77508	0.938723	1.30879	1.23707		0.952034	1.40826	1.36055	1.51344
gi46048300	WASH complex subunit strumpellin	1.14371	1.75269	0.815027	1.52257		1.61781	2.18327	1.80559	2.35552
gi46048490	flap endonuclease 1	0.835987	1.30279	1.17673	1.44698		0.896393	0.944538	1.01229	0.813279
gi46049022	26S proteasome non-ATPase regulatory subunit 6	0.851911	0.765669	0.914378	0.788344		0.971988	0.809938	0.85575	0.935535
gi46195798	dolichyl-diphosphooligosaccharide--protein glycosyltransferase 48 kDa subunit precursor	0.712978	1.23633	0.644034	1.22897		0.94858	1.4049	1.13916	1.4978
gi46309573	protein sel-1 homolog 1 isoform b precursor	0.889331	1.00299	1.0634	1.27498		0.839985	0.891195	0.94603	1.04655
gi46593021	cytochrome b-c1 complex subunit 1, mitochondrial precursor	1.53822	1.49022	1.00799	1.45684		1.55295	1.64428	1.50141	1.51098
gi46849708	succinyl-CoA ligase [ADP-forming] subunit beta, mitochondrial precursor	1.43352	1.81118	1.10459	1.47918		1.55142	1.71166	1.40548	1.42034
gi46877043	engulfment and cell motility protein 2 isoform 3	1.0414	1.17325	1.07264	1.26819		1.06255	1.27629	1.39376	0.728263
gi47059484	histone-binding protein RBBP4	0.963774	0.857685	0.901148	0.839614		1.05372	0.980782	0.989828	0.968031
gi47271535	signal recognition particle 68 kDa protein	0.865844	0.740519	1.05167	0.931639		0.944359	0.915893	1.07869	0.758827
gi47894398	tropomyosin alpha-4 chain	1.22412	0.873453	1.06815	0.899869		0.917498	1.01513	0.787369	1.08994
gi50053824	early endosome antigen 1	1.18631	1.0996	1.50374	1.12818		1.22794	1.11173	1.24456	1.14228
gi50363232	nestin	1.10311	0.887824	1.16276	0.971078		1.19263	0.907855	0.983752	0.946601
gi51036613	fragile X mental retardation protein 1 homolog	0.676354	0.677445	0.46031	0.515557		0.82617	0.762148	0.667138	0.664852
gi51093840	eukaryotic translation initiation factor 3 subunit L	1.13455	1.0513	1.27634	1.25482		1.31005	1.16069	1.18197	1.2958
gi51093867	carbamoyl-phosphate synthetase 2, aspartate transcarbamylase, and dihydroorotase	0.939889	0.547904	0.860459	0.650088		1.02801	0.63924	0.998728	0.71948
gi51243036	oxysterol-binding protein-like protein 8 isoform b	0.493631	1.82754	0.761857	1.80719		0.998465	2.10318	2.0551	2.50026
gi51491845	clathrin heavy chain 1	1.19347	1.002	0.998003	1.0482		1.29509	1.0293	1.10921	1.00843
gi51491852	methionine--tRNA ligase, cytoplasmic isoform 2	0.894904	0.736926	0.70644	1.078		1.06332	0.695068	1.17886	1.41402
gi54020676	eukaryotic translation initiation factor 2A	0.679936	0.554491	0.6001	0.753506		0.739447	0.685276	0.780588	0.837344
gi54287684	elongation factor 1-delta isoform b	0.828025	0.533333	1.10484	0.743427		0.821566	0.782463	0.965386	0.899877
gi54312056	transportin-3	0.787818	1.20359	1.20719	1.02016		0.757099	1.23142	1.09084	1.09714
gi54607098	succinate dehydrogenase [ubiquinone] flavoprotein subunit, mitochondrial precursor	1.11704	1.3503	0.722666	1.0837		1.33231	1.36061	1.17491	1.24152
gi55741460	protein DJ-1	1.38734	0.830339	1.54918	0.77695		1.41097	0.98692	1.39149	0.84964
gi55742885	60S ribosomal protein L34 isoform 1	0.939889	0.953493	0.627559	1.10911		0.536454	0.646109	0.738909	0.652907
gi56682931	TAR DNA-binding protein 43 isoform 3	1.20104	1.23872	0.962057	1.02739		1.34574	1.24837	1.17703	1.23309
gi56699434	eukaryotic translation initiation factor 4 gamma 1 isoform b	0.765924	0.896008	0.840739	1.21516		1.08365	0.923785	0.793162	0.835412
gi58037255	BRO1 domain-containing protein BROX	1.18113	1.04651	1.30305	0.976775		1.19071	0.978444	1.20514	1.08273
gi58037465	60S ribosomal protein L18a	0.794984	0.942116	0.628308	0.912577		1.15886	1.25232	1.0616	1.12471
gi60687506	fructose-bisphosphate aldolase C	1.55533	1.06667	1.27733	1.12862		1.48964	1.12137	1.06923	1.09046
gi61097906	alpha-actinin-1	0.960987	0.741916	0.804793	0.702454		0.947813	0.779832	0.908307	0.79589
gi61098124	protein FAM98B	1.04021	1.21517	1.12232	1.28812		1.16922	1.36558	1.19073	1.17144
gi61656178	prefoldin 4 isoform 2	0.867436	0.50479	0.87319	0.51972		0.871067	0.595104	0.561458	0.552257
gi61657921	kinesin-1 heavy chain	0.982882	1.12096	1.04219	1.24584		0.933231	0.972013	0.947443	1.10065
gi61743961	AHNAK nucleoprotein isoform 1	0.541003	0.481637	0.791313	0.487292		0.524559	0.634271	0.639022	0.615844
gi62234487	plasma membrane calcium ATPase 1	0.80414	1.35349	1.27858	2.05675		1.00614	1.44567	1.51045	3.2554
gi62460366	parathymosin	0.898885	0.51497	1.32351	0.734224		1.03415	0.758495	0.672506	0.780783
gi62526118	cytoskeleton-associated protein 4	0.868631	1.43613	1.23365	1.58589		1.25863	2.13007	1.75855	1.56543
gi62990166	structural maintenance of chromosomes protein 2	0.543392	1.14391	1.74388	1.18471		0.660015	0.954183	0.166714	0.836641
gi62990169	twinfilin-1	1.48089	1.23892	1.13255	1.15776		1.44167	1.3897	1.3638	1.10732
gi63003917	protein DDI1 homolog 2	0.917197	0.729741	1.23689	0.794698		0.793937	0.686007	1.08251	0.635869
gi63999380	alpha-2-macroglobulin receptor-associated protein precursor	0.686306	0.671457	0.71992	0.636065		0.620875	0.668908	0.565838	0.678553
gi66792802	AMP deaminase 3	1.95104	2.24012	1.99251	2.16674		1.73331	2.37238	2.15668	2.2338
gi67846113	U1 small nuclear ribonucleoprotein 70 kDa	0.995621	1.09641	0.795557	0.851884		0.953952	0.851151	0.851936	0.972774
gi68299824	unconventional myosin-Ie	0.925557	1.00399	1.40664	1.0826		0.958941	1.17574	1.37977	1.25716
gi68533246	thyroid hormone receptor-associated protein 3	0.852707	0.749501	0.664004	0.707932		1.06715	0.911217	0.954083	0.934305
gi70778824	WD repeat-containing protein 61 isoform b	0.988854	0.866467	1.03595	1.00219		1.13622	0.975374	1.17152	1.21641
gi70778915	moesin	1.1035	0.946906	1.11483	0.926161		0.930929	1.02828	1.26307	1.04075
gi70778976	phosphoglycerate kinase 1	1.24164	0.877844	1.0332	0.859334		1.26017	0.925831	1.12956	1.1212
gi70794816	uncharacterized protein LOC433182	1.00159	0.669461	0.978532	0.722393		1.04029	0.664231	0.958887	0.749693
gi70887784	C-Jun-amino-terminal kinase-interacting protein 4 isoform 4	1.07285	0.878443	0.659011	1.08085		1.12049	0.856412	1.03589	1.12612
gi70909327	COP9 signalosome complex subunit 2	1.32166	1.28383	0.901148	1.30302		1.04566	1.15484	1.13055	1.58212
gi71043944	sorting nexin-1	1.04936	0.919561	1.07838	1.00964		1.09401	0.971136	0.943487	1.02459
gi71067102	aldo-keto reductase family 1, member B10	0.703822	1.40679	1.6011	0.87489		0.853031	1.24311	1.75643	1.0079
gi71725358	proteasome activator complex subunit 2 isoform 2	1.18033	1.29441	1.17299	1.21275		1.335	1.19547	0.963408	0.966801
gi71774133	peptidyl-prolyl cis-trans isomerase B precursor	0.974522	0.762874	1.02721	1.0436		0.975825	0.645232	0.957756	1.30054
gi71979930	cytospin-B	0.696258	0.802794	0.919371	0.614592		0.682655	0.867227	0.804888	0.990866
gi72384374	nucleolar RNA helicase 2	0.752389	1.01956	0.49326	1.00307		0.800077	1.14885	0.841339	1.05884
gi74229034	importin-7	1.15207	0.865469	0.916126	0.859553		1.33998	0.951407	1.09862	0.981029
gi74315975	26S proteasome non-ATPase regulatory subunit 1	0.795382	0.870659	0.98028	0.864373		0.646969	0.86182	0.941933	0.626383
gi75992927	long-chain-fatty-acid--CoA ligase 4 isoform 2	1.13018	1.18683	0.885671	1.26008		1.15234	1.18772	0.974145	1.44651
gi76443694	ubiquitin-40S ribosomal protein S27a precursor	1.08519	1.06008	1.83475	1.45333		1.31197	0.985897	0.745832	0.88723
gi76563952	RNA exonuclease 4	0.681131	1.0503	0.799551	1.05456		0.944743	1.38546	0.944052	1.15932
gi76677928	polypeptide N-acetylgalactosaminyltransferase 13	0.299761	0.667665	0.275587	2.05565		0.377974	0.934746	0.131817	1.28667
gi77404294	up-regulated during skeletal muscle growth protein 5	0.545382	1	0.348228	1.27629		0.693016	0.903617	0.87991	1.55068
gi77404392	staphylococcal nuclease domain-containing protein 1	1.04697	1.23812	1.18572	1.24408		1.07444	1.26971	1.3241	1.45635
gi77539776	serine/threonine-protein phosphatase 2A 65 kDa regulatory subunit A beta isoform isoform b	1.06091	0.889421	0.626061	0.844873		1.02724	0.980051	1.08124	1.23186
gi77682555	xanthine dehydrogenase/oxidase	1.55533	1.45389	1.45307	1.28528		1.43208	1.57589	1.26519	1.29545
gi77812697	titin isoform N2-A	0.832404	1.57844	1.36146	1.30127		0.943592	2.1099	0.982763	1.4228
gi78190507	exportin-1	1.29697	1.02695	1.16151	1.05806		1.3208	1.18729	1.41099	1.11347
gi78214312	ATP synthase subunit b, mitochondrial precursor	0.661624	1.58303	0.759111	1.50438		1.08787	1.81586	1.526	1.87669
gi82524294	angio-associated migratory cell protein isoform 2	0.96258	0.871657	1.01822	0.989702		0.92901	0.858604	0.775643	0.889162
gi82617575	bifunctional glutamate/proline--tRNA ligase	1.10828	0.855689	0.951573	0.897897		1.19685	0.904202	1.07559	1.06271
gi82880662	heat shock 70 kDa protein 14 isoform 1	1.30334	1.17265	1.04743	1.10517		1.43246	1.34921	1.3063	1.36413
gi82898755	PREDICTED: 60S ribosomal protein L31-like isoform 1	1.27707	0.991218	1.08712	0.709246		0.740982	0.816807	0.336112	0.903214
gi83582813	rho GTPase-activating protein 25 isoform b	0.845143	0.794212	1.01623	0.830631		0.911358	0.879211	1.0195	1.05463
gi83627717	eukaryotic translation initiation factor 4E	1.10828	0.897605	0.9336	1.07362		0.9198	0.748557	0.998446	0.930617
gi83649709	ataxin-10	1.12739	1.12715	1.25037	0.984882		1.13738	1.3346	1.14609	1.80221
gi83699424	60S ribosomal protein L18	0.505573	0.832335	0.402147	0.615469		0.64812	0.688929	0.668409	0.723344
gi83715998	ATP synthase subunit e, mitochondrial	0.750796	1.2491	0.741638	1.12511		1.0614	1.37435	1.52303	1.74179
gi83716013	leukosialin precursor	0.790605	0.897405	1.04244	1.19982		1.02686	1.51304	1.64227	1.25874
gi83745120	60S acidic ribosomal protein P2	0.750796	0.50519	0.734398	0.538782		0.887567	0.678699	0.51215	0.55981
gi83776557	disabled homolog 2 isoform a	0.894108	0.632735	0.925112	0.515118		0.838833	0.712751	0.754733	0.661514
gi83816893	probable ATP-dependent RNA helicase DDX5	0.871417	1.3493	0.788318	1.26008		0.97736	1.41001	1.27126	1.31881
gi83921574	exocyst complex component 4	1.07086	1.34072	0.969546	1.58107		1.24482	1.68813	1.50452	1.72686
gi83921612	thioredoxin domain-containing protein 5 precursor	0.732484	0.434731	0.616326	0.324934		0.756332	0.561783	0.532778	0.466714
gi83921618	ezrin	1.0211	0.83992	0.941088	0.754382		0.830775	0.986774	0.978808	0.925171
gi84042523	lysosomal protective protein isoform b precursor	1.27826	1.37745	2.12581	1.69741		1.35917	1.42492	2.8015	1.86317
gi84043961	eukaryotic translation initiation factor 5B	0.830812	0.745908	0.87968	0.842682		0.942441	0.755864	0.824244	0.856842
gi84452155	ubiquitin carboxyl-terminal hydrolase 14 isoform 2	0.969347	0.749701	1.38018	0.711218		1.16807	0.816222	0.956344	0.784121
gi84490421	guanine nucleotide-binding protein G(I)/G(S)/G(O) subunit gamma-2 precursor	0.824443	1.85429	1.16201	1.18909		1.02955	2.32064	1.68127	1.55841
gi84579909	mitogen-activated protein kinase 1	1.06648	1.01138	1.13954	0.679448		1.11934	0.621995	0.719695	0.61479
gi84662736	60S ribosomal protein L6	0.693869	0.698603	0.747629	0.803681		0.602072	0.87015	0.81718	0.865624
gi84662745	guanine nucleotide-binding protein G(q) subunit alpha	1.14809	2.24271	2.64079	1.54864		1.22678	2.13255	1.24216	1.56104
gi84662770	formin-binding protein 1 isoform a	1.07086	1.02834	1.01747	1.00307		1.03952	0.988235	1.12292	1.11242
gi84781793	capZ-interacting protein isoform b	1.08798	0.903992	0.878183	0.784181		1.066	0.953891	0.551003	0.992623
gi84794548	UDP-N-acetylhexosamine pyrophosphorylase-like protein 1	1.42874	1.03553	1.02072	1.30456		0.989256	0.999781	0.806866	0.868435
gi84794552	phosphatidylethanolamine-binding protein 1	1.11783	0.654691	1.18123	0.847283		0.724866	0.721958	0.868183	0.795011
gi84794597	calcineurin subunit B type 1	0.906847	0.664072	1.33749	0.764899		0.608212	0.744611	0.747386	0.694361
gi84875537	nucleolin	0.963774	0.716567	0.975037	0.670684		0.998081	0.712313	0.825233	0.776568
gi85662379	transmembrane protein 41B	0.34992	1.18343	0.221917	1.32011		0.470837	1.45152	1.11995	2.02898
gi85701680	keratin, type II cytoskeletal 2 oral	0.592755	0.476048	2.18622	1.29163		2.01228	0.123639	0.3282	0.214825
gi85861218	GMP synthase [glutamine-hydrolyzing]	1.01831	1.04671	0.952571	0.889132		1.1251	0.98502	1.01893	0.837168
gi85861222	glia maturation factor gamma isoform 2	1.30255	1.08862	1.34748	0.953111		1.07982	0.948922	0.931337	1.12067
gi85861254	macrophage scavenger receptor types I and II isoform a	0.749602	0.950499	0.608837	1.15557		0.78089	0.841505	0.705425	0.917267
gi86198316	protein disulfide-isomerase A4 precursor	1.00398	0.815369	0.769346	0.788563		0.828856	0.861381	0.753885	0.838222
gi86198327	nucleolar and coiled-body phosphoprotein 1 isoform B	0.702627	0.825349	0.537943	0.854733		0.8868	0.98502	0.724216	0.872124
gi88014720	importin subunit beta-1	0.947452	1.09621	0.868198	1.01074		0.866078	0.775155	0.760526	1.0404
gi88758584	pyridoxal-dependent decarboxylase domain-containing protein 1 isoform 3	0.816481	1.01377	0.747129	1.09027		0.778204	0.931092	0.567251	1.53241
gi88853578	AP-1 complex subunit beta-1 isoform 2	1.09674	1.04052	1.164	1.08326		1.28127	1.2399	1.58449	1.25944
gi88853581	RNA-binding protein EWS	0.890924	0.83992	0.99301	0.664768		0.821566	0.950091	0.920034	0.957492
gi89242146	Niemann-Pick C1 protein precursor	1.05812	1.87565	1.39865	1.67879		1.27667	1.95031	1.81026	2.07957
gi90403612	protein cereblon isoform 1	1.17357	1.04731	0.845482	1.01424		1.17767	0.964121	1.79203	1.20025
gi93102409	fatty acid synthase	1.43113	1.30898	1.32876	1.42967		1.18457	1.4464	1.54125	1.57562
gi93102413	galactokinase	1.29538	1.32575	1.28707	1.19194		1.26554	1.22762	1.24908	1.19814
gi93102415	trifunctional purine biosynthetic protein adenosine-3	1.29061	1.20259	0.964803	1.17791		1.3185	1.12547	1.08943	1.14333
gi93102417	glycine--tRNA ligase	1.1867	0.761876	1.02721	0.830412		1.2287	0.859335	0.974993	0.955559
gi93587673	probable ATP-dependent RNA helicase DDX17 isoform 4	0.944268	1.34591	0.622816	1.29557		1.10591	1.48995	1.26547	1.50325
gi94158994	apoptosis inhibitor 5	1.12301	1.11277	0.98677	1.25022		1.17191	1.20365	1.12348	1.40804
gi94386224	PREDICTED: 60S ribosomal protein L36-like	0.780653	0.857285	0.494508	0.82099		0.998465	1.01571	0.739898	0.93413
gi94388483	PREDICTED: 60S ribosomal protein L23a-like	0.943073	0.807984	0.815277	0.785933		0.928243	0.92057	0.80729	0.869313
gi94404874	PREDICTED: 60S ribosomal protein L3-like	0.772293	0.733134	0.690714	0.741017		0.629317	0.649178	0.535321	0.641314
gi96975138	hypoxanthine-guanine phosphoribosyltransferase	0.914013	0.933134	0.807788	0.645267		0.955487	0.965437	0.833569	0.855437
gi100817933	acyl-CoA dehydrogenase family member 9, mitochondrial	0.832006	1.24431	0.889666	1.8578		1.06332	1.19372	1.63733	2.48375
gi100818161	RAP1, GTP-GDP dissociation stimulator 1 isoform a	1.21576	1.08822	0.898652	1.27629		0.777437	1.10574	0.806019	0.875285
gi108860695	chromobox protein homolog 3	0.816879	0.783234	0.884423	0.687774		0.748273	0.844282	0.733399	0.842087
gi110224445	thioredoxin reductase 1, cytoplasmic isoform 2	0.946258	0.973653	0.983025	1.11766		0.927091	0.866058	0.933032	0.881785
gi110227379	macrophage-capping protein isoform 1	1.26553	0.857285	1.36071	1.03155		1.04528	0.991889	0.798248	0.837695
gi110227381	calpain small subunit 1	0.804936	1.12954	0.890165	0.95355		0.750576	1.23434	1.01257	0.279642
gi110347535	heterogeneous nuclear ribonucleoprotein L-like	0.79578	0.73014	1.14603	1.24518		0.672295	0.720497	1.0551	0.853153
gi110347606	uroporphyrinogen decarboxylase	1.01592	1.51058	0.879431	1.09487		0.866846	1.37888	0.855326	0.672756
gi110625624	T-complex protein 1 subunit alpha	1.19506	1.08463	1.166	1.03265		1.42594	1.08104	1.39234	1.19023
gi110625719	histidine triad nucleotide-binding protein 2, mitochondrial precursor	1.28822	1.04711	0.931103	1.15535		1.00691	1.16975	0.874823	1.09046
gi110625813	mesencephalic astrocyte-derived neurotrophic factor precursor	0.692277	0.484232	0.629306	0.316608		0.679202	0.55316	0.466657	0.383805
gi110625886	serine/threonine-protein phosphatase 2A 55 kDa regulatory subunit B alpha isoform isoform 1	1.0414	1.38164	1.13879	1.26249		1.17153	1.30303	1.33201	1.29475
gi110625902	gamma-soluble NSF attachment protein	0.967755	0.874451	1.13005	1.11876		0.892556	0.850274	0.789771	1.08941
gi110625979	elongation factor 1-gamma	0.992038	0.812375	1.11058	0.91433		0.905986	0.91414	0.947584	0.86176
gi110626037	mixed lineage kinase domain-like protein	1.33559	1.06347	1.09486	0.806529		1.28166	1.30099	1.30023	0.986123
gi110835723	putative pre-mRNA-splicing factor ATP-dependent RNA helicase DHX15 isoform 2	0.950239	1.1515	1.16226	1.34005		1.03837	1.10471	1.36183	1.07729
gi111038118	hydroxyacyl-coenzyme A dehydrogenase, mitochondrial precursor	0.941879	1.07505	0.602346	0.987511		1.25825	1.13233	0.621927	0.877042
gi111154063	FACT complex subunit SSRP1 isoform 1	0.978105	0.955489	1.08712	0.739921		0.858787	0.780855	0.678582	0.799227
gi111607436	interleukin enhancer-binding factor 3 isoform 4	0.932325	0.927545	1.12706	0.970202		0.64198	0.931969	1.30955	0.785877
gi111607447	integrin beta-2 precursor	0.827627	1.12774	0.981028	1.09597		0.904835	1.34045	1.11317	1.3831
gi112181167	complement component 1 Q subcomponent-binding protein, mitochondrial	1.32325	0.800599	1.15252	0.687993		1.05641	0.876872	0.969907	0.674337
gi112293264	protein disulfide-isomerase A3 precursor	0.966162	0.770659	0.756365	0.655565		0.837299	0.833467	0.820853	0.821535
gi112293266	heat shock 70 kDa protein 4	1.14968	0.882635	1.13829	0.799737		1.26362	0.972159	1.18762	0.860355
gi112293273	DNA replication licensing factor MCM5	0.719347	0.719561	0.650275	0.692813		1.04528	0.808184	0.767025	0.782364
gi112363072	actin-related protein 2/3 complex subunit 2	1.4996	1.49062	1.49725	1.3922		1.95434	1.55996	1.70599	1.79466
gi112421097	SWI/SNF complex subunit SMARCC1	0.771497	1.59721	1.30579	0.937555		0.602456	1.20818	1.07785	0.6443
gi112734855	DNA topoisomerase 1	0.570462	1.22914	0.405642	0.688431		0.688795	0.87278	0.725487	0.963991
gi112734861	importin-9	1.06608	0.738523	0.857214	1.00022		1.06025	0.873803	0.952812	0.962234
gi112807195	cytochrome c oxidase subunit 5B, mitochondrial	0.707404	0.562874	0.535946	0.447853		0.562932	0.480088	0.496327	0.54084
gi112821670	SAM and SH3 domain-containing protein 1	0.666799	0.60998	0.423864	0.542507		0.794321	0.68966	0.485589	0.582821
gi112983636	keratin, type I cytoskeletal 10	0.106688	0.319162	2.28133	0.979623		1.14198	0.381732	0.412828	0.331635
gi112983636	keratin, type I cytoskeletal 10	0.106688	0.319162	2.28133	0.979623		1.14198	0.381732	0.412828	0.331635
gi113195678	lysosome-associated membrane glycoprotein 1 precursor	1.16202	1.23134	1.19795	1.03944		1.19148	1.2399	1.48502	1.16108
gi113195686	lamin-B2	0.763137	1.17944	0.494259	0.924628		0.454336	0.985605	0.646934	1.00808
gi113195690	lysosomal alpha-mannosidase precursor	0.99801	1.56367	0.985522	1.19632		1.29048	1.41776	1.66912	1.43316
gi113205059	nuclease-sensitive element-binding protein 1	0.777468	0.508184	0.740389	0.525635		0.759785	0.633687	0.6256	0.731952
gi113680120	complement C1q subcomponent subunit C precursor	0.982086	0.982435	0.87319	1.01315		0.53185	0.511947	0.748799	0.602494
gi113866024	ras-related protein Rab-5C	0.979697	1.61098	1.23015	0.906004		1.30008	1.52152	1.53179	1.34411
gi113931156	peptidyl-prolyl cis-trans isomerase NIMA-interacting 4	0.618232	0.738124	0.472042	0.402279		1.03185	0.710851	0.5308	0.611277
gi114052541	U1 small nuclear ribonucleoprotein A	1.08639	1.27385	1.32751	1.19457		0.965464	1.30844	1.42992	1.44809
gi114145487	ras-related GTP-binding protein C	1.42795	0.955289	1.0674	1.34904		1.47352	1.19752	1.06994	1.29475
gi114145505	heat shock protein 105 kDa	1.14968	1.27585	1.09161	1.74343		1.23791	1.12912	0.97683	0.907255
gi114158691	COP9 signalosome complex subunit 8	1.1035	0.886826	0.912132	0.925285		1.10284	0.961198	0.826929	0.885122
gi114205431	ATP-binding cassette sub-family E member 1	1.17675	1.14311	1.05392	1.20706		1.16462	0.866496	1.10554	1.08502
gi114326446	myosin-9 isoform 1	0.759952	0.858882	0.842486	0.887818		0.745971	1.06788	0.958039	1.0325
gi114326512	receptor-type tyrosine-protein phosphatase C isoform 2 precursor	0.730892	1.27305	0.898902	1.45706		1.10744	1.51743	1.49336	1.95644
gi114326546	phosphoglycerate mutase 1	1.12102	0.877046	0.99326	0.807844		1.10744	0.889587	0.973298	0.961005
gi114431250	phospholipase A-2-activating protein	1.16879	1.10858	0.952571	1.17244		1.04029	1.03851	1.03631	1.10364
gi115334671	4-trimethylaminobutyraldehyde dehydrogenase precursor	1.48646	1.36447	1.58313	1.77498		1.52878	1.36953	1.71164	1.94379
gi115385966	transportin-1 isoform 2	1.13535	0.730339	0.610334	0.696757		1.27974	0.948045	1.05397	0.800632
gi115511018	probable ubiquitin carboxyl-terminal hydrolase FAF-X	1.08519	0.883433	0.788318	0.96319		1.09708	1.02492	1.02713	1.0606
gi115583687	pre-mRNA-processing-splicing factor 8	0.973726	1.22974	0.854219	1.1078		1.03645	1.18275	1.07078	1.20218
gi116063579	low affinity immunoglobulin gamma Fc region receptor II-b isoform 1	0.729299	1.23573	1.01747	1.32384		0.890253	1.39759	1.1629	1.32514
gi116089322	lon protease homolog, mitochondrial precursor	1.25995	1.91557	1.17399	1.2844		1.34497	1.36967	1.33201	1.25646
gi116256510	AP-2 complex subunit alpha-1 isoform b	1.11346	1.29062	1.19945	1.22699		1.29739	1.27936	1.56174	0.553135
gi116256516	heterogeneous nuclear ribonucleoprotein D0 isoform d	1.11982	0.715569	0.759111	0.541849		0.938219	0.86825	0.62998	0.694361
gi116517303	polypyrimidine tract-binding protein 1 isoform 2	1.05971	1.1008	0.884423	0.971297		1.02417	1.0144	1.05567	1.15844
gi116734870	leukotriene A-4 hydrolase	1.34196	1.71896	1.51373	1.6135		1.28089	1.39043	1.36705	1.52538
gi117553625	dedicator of cytokinesis protein 2	0.802548	1.1513	1.07863	1.31573		0.966232	1.34337	1.30913	1.41788
gi117606214	5'-3' exoribonuclease 2	0.533041	1.35868	0.33325	0.968449		0.683807	1.53482	0.78638	1.54558
gi117606270	nucleoside diphosphate kinase B	0.965764	0.952495	0.884174	0.739483		0.961627	0.859627	0.917491	0.913227
gi117606364	nuclear factor NF-kappa-B p105 subunit	0.843551	0.712974	0.895906	0.710342		0.681888	0.811399	0.835971	0.7518
gi117938332	spectrin beta chain, brain 1 isoform 1	0.788217	0.587425	0.876935	0.548203		0.704912	0.413445	0.681548	0.68066
gi118130771	tyrosine-protein phosphatase non-receptor type 6 isoform a	1.29737	1.19521	1.26186	1.21823		1.42172	1.52722	1.8542	1.64448
gi118130979	interferon-activable protein 204	0.391322	0.88483	0.396156	0.715162		0.514198	1.03866	0.77861	1.07869
gi118136290	formin-like protein 1 isoform 1	0.858678	0.966866	1.10135	1.06442		0.921335	1.09551	1.1978	1.16512
gi118150658	protein NDRG1	1.2914	1.03633	0.670994	0.88475		1.4386	1.08571	1.3631	1.07184
gi118344452	signal recognition particle 72	0.820462	0.925549	0.815527	1.01139		0.957406	1.12751	1.06457	1.26383
gi118403314	RNA-binding protein 39	0.727309	0.919361	0.498253	0.952892		0.938603	0.869565	0.996468	0.983488
gi118403316	protein FAM63B	0.751592	1.11218	1.33874	1.51665		0.724098	1.07826	1.02727	1.18742
gi118601013	adenine phosphoribosyltransferase	1.21775	0.846307	0.723665	0.755478		1.06216	0.992474	0.827917	0.77042
gi119226247	serine/arginine-rich splicing factor 5	0.863854	0.663473	1.18822	0.644829		1.2594	0.639532	0.717717	0.483225
gi119392105	arsenite methyltransferase	1.4785	1.44152	1.48078	0.948729		1.25979	1.13672	1.59593	1.20393
gi119508439	pyrroline-5-carboxylate reductase 3	1.24244	1.24431	1.12881	1.1216		1.02571	1.22733	0.851229	0.85649
gi120537241	leucine--tRNA ligase, cytoplasmic	1.29817	0.968862	1.10459	1.08348		1.21144	0.856266	1.13055	1.03531
gi121583922	insulin-degrading enzyme	1.1254	1.04291	1.4306	0.992989		1.12701	1.03354	1.21009	1.02933
gi121674797	palmitoyl-protein thioesterase 1 precursor	1.25796	1.96966	1.28233	1.38168		1.59018	2.56295	1.46242	1.77622
gi121949767	lamina-associated polypeptide 2 isoform delta	0.308917	0.791617	0.402896	0.889351		0.379509	0.952284	0.875954	1.14421
gi122056578	caspase-8	0.947452	0.663872	0.996256	0.646582		0.860322	0.613226	0.978384	0.8456
gi122114537	vacuolar protein sorting-associated protein 13C	0.75199	1.26567	1.48328	1.35232		0.777053	1.10267	1.50537	0.9329
gi122939196	clathrin light chain A isoform d	0.83957	0.513573	1.00499	0.48028		0.868764	0.603288	0.869878	0.536448
gi123701966	BTB/POZ domain-containing protein KCTD12	1.11704	1.02056	1.67474	1.00219		1.22064	1.31765	1.33173	1.09222
gi124001570	general transcription factor II-I isoform 4	0.766322	1.48902	1.02346	1.22042		0.760553	1.82536	1.23312	1.54365
gi124244040	eukaryotic translation initiation factor 3 subunit J	1.07126	0.657685	1.28707	0.785714		1.11205	0.831421	0.671941	0.813982
gi124248577	26S protease regulatory subunit 6B	1.23288	1.11038	0.923365	0.97064		0.993477	1.12883	1.15428	0.925347
gi124286826	eukaryotic peptide chain release factor subunit 1	0.934315	0.886826	0.969296	0.861525		0.800844	0.96719	1.09678	0.995609
gi124339829	heat shock 70 kDa protein 1A	1.0199	1.15848	2.32376	1.74058		0.353799	0.320789	0.309975	0.256631
gi124430541	eukaryotic translation initiation factor 5	1.10709	0.833932	1.42561	0.898773		1.10706	1.0312	1.3631	1.03829
gi124486680	integrin alpha-L isoform 2 precursor	0.719745	1.30579	2.04718	0.567704		0.688028	1.05093	1.49124	0.291762
gi124486712	ribosome-binding protein 1 isoform a	0.283838	0.917565	0.361208	1.10408		0.503454	1.09156	0.873693	1.26963
gi124486835	protein PRRC2C	0.666799	0.621158	0.847978	0.718887		0.856869	0.828645	0.738768	0.81732
gi124487287	kinesin-like protein KIF16B	0.613854	0.78503	0.994009	1.21012		0.663469	0.749288	0.952246	1.26858
gi124487331	biliverdin reductase A precursor	1.85828	1.5002	1.57364	1.48247		1.68074	1.28023	1.7204	1.49429
gi124487358	uncharacterized protein LOC75471	1.1242	1.39701	1.14953	1.43405		0.838066	0.963098	0.950834	0.847532
gi124487419	keratin, type II cytoskeletal 2 epidermal	0.637739	0.321557	1.86246	0.582603		1.31044	0.246109	0.387115	0.261374
gi124494244	unconventional myosin-Ic isoform b	0.707006	1.00579	0.855966	1.41871		0.872218	1.2323	1.17335	1.3629
gi124494256	prolow-density lipoprotein receptor-related protein 1 precursor	0.928344	0.953094	0.904893	1.06442		0.935533	0.870296	0.889799	0.834007
gi124517663	annexin A1	0.755573	0.563673	0.762107	0.618755		0.686876	0.645378	0.91184	0.776216
gi124517734	phosphatidylinositol 3,4,5-trisphosphate-dependent Rac exchanger 1 protein	0.924363	0.674651	1.15027	0.703769		0.976592	0.801169	1.54295	0.897945
gi125347376	filamin-A	0.922373	0.855689	0.910384	0.855609		0.984267	0.906686	0.968635	0.962059
gi125628629	eukaryotic translation initiation factor 3 subunit D	1.03344	1.32994	1.21093	1.11635		1.23292	1.30113	1.11811	1.24012
gi125628657	gamma-interferon-inducible lysosomal thiol reductase precursor	1.31011	1.19361	1.13055	1.24277		1.27245	1.37479	1.40873	1.45653
gi125656171	arylsulfatase B precursor	1.27508	1.15309	1.32726	1.09947		1.16193	1.09068	1.41438	0.968382
gi125656173	acetyl-CoA carboxylase 1	1.38535	4.34072	9.49026	2.43164		1.13814	7.95104	11.6498	1.24662
gi126090505	nuclear autoantigenic sperm protein isoform 1	0.767118	0.423553	0.567898	0.402498		0.606677	0.427914	0.414948	0.453188
gi126090932	nucleolar protein 56	0.904459	1.44072	1.39765	1.80193		1.11704	1.54695	1.5325	1.77341
gi126116585	keratin, type II cytoskeletal 1	0.377389	0.307186	1.53819	1.18295		2.6462	0.181513	0.324809	0.14755
gi126157504	serine/arginine repetitive matrix protein 2	0.915207	0.579242	0.585372	0.643295		0.908289	0.608403	0.726053	0.528719
gi126362973	serine/threonine-protein kinase 10	0.608678	1.14691	0.947079	1.07866		0.918266	1.22104	1.2286	1.19796
gi126518317	complement C3 precursor	0.937898	0.984631	1.62107	1.60408		0.366846	0.31392	0.222944	0.186896
gi126521835	T-complex protein 1 subunit beta	1.12102	0.950898	1.07738	0.924847		1.04221	0.845744	0.898135	0.904795
gi126722910	sorting nexin-27 isoform 2	0.847134	0.812774	0.656515	0.937555		1.08903	0.870004	0.972309	1.14913
gi126723336	prohibitin-2	0.806529	1.67186	0.794059	1.63628		1.19532	1.70318	1.53687	2.13947
gi126723423	macrophage colony-stimulating factor 1 receptor precursor	0.831608	0.967066	1.08987	0.807406		0.53914	0.735696	0.75219	0.722642
gi126723461	T-complex protein 1 subunit theta	1.24323	1.06866	1.14353	1.0401		1.15618	1.17954	1.21772	1.16494
gi132626295	integrin alpha-M isoform 2 precursor	0.894108	1.24251	0.895157	1.21034		1.06562	1.33869	1.28002	1.36413
gi133504509	oxysterol-binding protein 1	1.27747	0.731737	0.917374	0.677476		1.20721	0.550968	0.67618	0.793255
gi133506753	macrophage-expressed gene 1 protein precursor	0.478503	0.880838	0.330005	0.592244		0.689946	1.04436	0.684374	0.852275
gi133778915	high mobility group nucleosome-binding domain-containing protein 5	0.779857	0.508383	0.647279	0.437993		0.717191	0.633979	0.485165	0.63095
gi133778924	alpha-galactosidase A	1.51115	1.28403	1.48902	1.02783		1.60399	1.29558	1.43769	1.32303
gi133778955	H-2 class I histocompatibility antigen, L-D alpha chain precursor	0.797771	1.12914	1.27109	0.995618		0.821566	1.00256	0.960582	0.919199
gi133922575	nudC domain-containing protein 2	1.29459	0.856886	1.02671	0.815074		0.905602	0.849836	1	0.912524
gi134031976	leucine-rich PPR motif-containing protein, mitochondrial precursor	1.52826	1.42914	1.25462	1.3819		1.51036	1.42302	1.46482	1.48568
gi134031994	proteasome subunit alpha type-2	0.801354	0.80499	1.01847	0.787248		0.967767	0.951407	1.03589	1.0123
gi134053905	26S proteasome non-ATPase regulatory subunit 11	1.19865	0.956886	0.654768	0.722393		1.20453	0.815345	0.876095	0.733005
gi134053913	26S proteasome non-ATPase regulatory subunit 5	1.11425	1.04451	1.09211	1.02366		1.18803	1.10749	0.963549	1.03829
gi134053947	myc box-dependent-interacting protein 1 isoform 2	0.984475	0.662076	0.479031	0.797327		0.657329	0.871319	0.624046	0.896715
gi134288917	cytoplasmic dynein 1 heavy chain 1	0.776274	1.04032	1.1303	1.15776		0.82924	1.10617	1.12942	1.0281
gi145207948	E3 ubiquitin/ISG15 ligase TRIM25	0.636545	0.89501	0.715926	0.820552		0.821949	0.890464	0.755581	0.8189
gi145301578	hemoglobin subunit alpha	0.576831	0.317166	0.821268	0.724145		0.277437	0.104932	0.0265612	0.0131741
gi145966883	26S proteasome non-ATPase regulatory subunit 14	1.29339	1.0497	1.28557	1.07888		1.43668	1.16069	1.33074	1.36202
gi145966915	filamin-B	1.15645	0.963473	0.961058	0.843339		1.04528	1.08177	1.26618	0.982083
gi146149191	SNW domain-containing protein 1	0.763933	0.601198	0.443335	0.503944		0.982348	0.67563	0.594518	0.6039
gi146219837	eukaryotic translation initiation factor 3 subunit A	0.932325	0.90499	0.610334	0.978309		0.935917	1.12225	1.14383	0.990339
gi146231996	E3 ubiquitin-protein ligase HUWE1	0.966959	0.584232	1.0317	0.710123		0.989256	0.690537	0.83696	0.829791
gi148226059	WD repeat domain 72	0.89172	0.948902	0.437594	0.434268		0.559862	0.508001	0.5705	0.584051
gi148747331	coronin-7	1.43909	1.16307	1.14029	1.20596		1.5779	1.37304	1.3087	1.18619
gi148747410	coatomer subunit delta	1.1676	1.32156	0.907639	1.1628		1.37414	1.33197	1.24696	1.3167
gi148747424	ADP/ATP translocase 1	0.94785	2.40758	1.002	2.55916		1.74021	2.2768	2.34459	2.36501
gi148747461	acetyl-CoA acetyltransferase, cytosolic	1.29936	1.05409	0.704693	1.27103		1.17191	1.04932	0.602289	1.27999
gi148747526	ras-related protein Rab-7a	0.865048	1.42096	1.20469	1.18449		0.907905	1.27293	1.12376	1.25997
gi148747558	peroxiredoxin-2	0.91043	0.981238	0.49351	0.555653		0.640061	1.13102	0.529669	0.651151
gi149250091	PREDICTED: 40S ribosomal protein S12-like	0.752389	0.498204	1.79506	0.700701		0.672295	0.495141	1.42314	0.427543
gi149251177	PREDICTED: 60S ribosomal protein L13-like	0.852309	0.818363	0.597853	0.874233		1.033	0.976544	0.951257	1.04532
gi149251263	PREDICTED: ubiquitin-conjugating enzyme E2 L3-like isoform 2	1.28941	0.693413	1.00949	0.7305		1.26055	0.858312	0.653009	0.840857
gi150378501	carboxypeptidase D precursor	0.915605	1.1994	0.592361	0.954426		1.08212	1.16989	0.926674	1.0209
gi150456419	ATP-dependent RNA helicase A	0.820064	1.05948	0.817024	1.48773		1.12586	0.975374	1.18155	1.28105
gi153791358	splicing factor 3B subunit 1	0.839172	1.00778	0.873939	1.09947		0.920952	1.06335	1.07629	1.38907
gi153791796	myoferlin	0.77508	1.28044	1.08962	1.55806		1.06485	1.50983	1.34798	2.17899
gi153792001	ran-specific GTPase-activating protein	0.815685	0.501796	0.738642	0.499343		0.831926	0.644355	0.575304	0.700334
gi153945749	DNA topoisomerase 2-alpha	0.414411	1.12814	0.268597	1.3223		0.655794	1.43836	1.18042	1.95433
gi154240730	clathrin interactor 1	1.03185	0.789222	0.729406	0.713848		0.910975	0.780855	0.688047	0.735113
gi154350222	FACT complex subunit SPT16	0.955414	0.905389	0.676985	0.711656		1.04682	0.95506	0.79627	0.864571
gi156713423	26S proteasome non-ATPase regulatory subunit 8	1.05334	0.813174	0.82651	0.964724		1.03799	0.900256	0.809975	1.11382
gi157277950	radixin isoform a	1.11226	0.848503	0.681727	0.69128		0.81888	0.942492	0.520627	0.751273
gi157277969	heterogeneous nuclear ribonucleoprotein A3 isoform c	1.16322	1.17844	0.90015	0.99255		1.46048	1.03895	0.90308	1.03548
gi157817165	growth arrest-specific protein 7 isoform b	0.931927	1.23912	0.615826	0.955521		1.26132	1.43515	0.926109	1.56034
gi157909799	histone-binding protein RBBP7	0.779857	0.712375	0.718672	0.743427		1.42863	0.743588	0.759678	0.756543
gi157951598	calpain-2 catalytic subunit	1.02946	0.814571	0.905642	1.078		1.05718	0.753818	1.10398	1.21974
gi157951604	adenylyl cyclase-associated protein 1	1.37261	1.28842	1.37319	1.29623		1.60591	1.41483	1.46101	1.39083
gi157951606	dnaJ homolog subfamily C member 8	0.873806	0.701996	0.65976	0.710342		0.512663	0.463281	0.424696	0.457755
gi157951706	hypoxia up-regulated protein 1 precursor	0.903662	0.756088	0.512481	0.668273		0.737145	0.817537	0.503108	0.871421
gi157951741	catalase	1.30215	0.951098	1.24913	0.996713		1.24789	0.950676	1.03956	0.946952
gi158186674	serrate RNA effector molecule homolog isoform 3	0.998408	0.968064	0.936345	0.759641		0.960092	1.04012	1.1037	1.039
gi158186704	heterogeneous nuclear ribonucleoprotein M isoform b	0.939092	0.734531	0.450325	1.07406		0.863008	0.642017	0.581379	1.33813
gi158303322	proteasome subunit beta type-8 precursor	1.00876	0.644311	0.938842	0.759641		0.93208	0.624918	0.862249	0.689794
gi158518433	LIM domain and actin-binding protein 1 isoform b	0.956608	0.725349	1.0976	0.766214		0.957406	0.798246	0.781153	0.740032
gi158635979	sarcoplasmic/endoplasmic reticulum calcium ATPase 2 isoform a	0.474124	0.994212	0.633799	1.45004		0.771681	1.2779	1.14976	1.53171
gi158636012	lupus La protein homolog	1.18232	0.87485	0.957064	0.76972		1.34804	0.879065	1.11077	0.86299
gi158854003	phosphatidylinositol 3,4,5-trisphosphate 5-phosphatase 1 isoform 3	0.863455	0.77984	0.764353	0.843777		0.748273	0.757472	0.862108	0.799051
gi158966670	annexin A6 isoform b	0.76871	0.946906	0.841737	1.11087		0.856101	1.08455	1.11147	1.13754
gi158966694	chromobox protein homolog 5	0.716162	0.652894	0.612581	0.637379		0.721412	0.72532	0.617265	0.70613
gi158966704	40S ribosomal protein S16	1.00438	1.07705	1.06465	0.82603		0.849578	1.13	0.795705	0.997014
gi160298209	aspartate aminotransferase, cytoplasmic	1.25	0.836327	1.01922	0.841367		1.12087	0.755133	0.900678	0.826102
gi160298213	glutathione reductase, mitochondrial precursor	1.03782	0.888224	1.14703	0.789658		1.07329	0.885787	0.98234	0.83225
gi160333216	calnexin precursor	0.591561	0.921756	0.511732	0.928791		0.840368	1.13102	0.954789	1.24732
gi160333304	apolipoprotein A-I preproprotein	0.835589	0.806188	1.65676	1.34356		0.447045	0.491925	0.237638	0.135781
gi160333372	lumican precursor	0.506768	0.597405	1.01273	0.976117		0.211435	0.181074	0.178016	0.0646408
gi160333553	60S ribosomal protein L12	0.98965	0.932535	0.958313	1.21407		0.751343	0.725612	0.867335	0.526787
gi160333789	sepiapterin reductase	1.58559	1.36028	1.42162	1.3326		1.4079	1.43106	1.63464	1.29633
gi160333832	sorting nexin-12 isoform 1	1.01115	1.17345	1.20544	1.0287		1.132	0.693314	0.925544	0.83225
gi160333923	heterogeneous nuclear ribonucleoprotein U	0.726115	0.974451	0.469546	0.952892		0.989639	1.12751	0.953942	1.21939
gi160415213	rho-related GTP-binding protein RhoC precursor	1.22333	1.40838	1.28982	1.18383		1.36723	1.64297	1.66205	1.62463
gi160415215	aldose reductase-related protein 1	1.01592	1.46507	1.6011	0.87489		0.717959	1.24794	1.75643	1.0079
gi160420299	probable ATP-dependent RNA helicase DDX46	1.03583	1.15948	0.981777	1.0539		1.00959	1.33548	0.984459	0.680309
gi160707894	aldose reductase	1.12142	0.954092	0.965801	0.994741		1.2145	1.01425	1.04987	1.1219
gi160707896	serine-threonine kinase receptor-associated protein	0.888137	0.808184	0.725662	0.71078		0.920568	0.883011	0.975699	0.908133
gi160707909	vasodilator-stimulated phosphoprotein	1.03742	0.888224	0.811782	0.777169		0.887183	1.08805	0.583922	0.694537
gi160707921	annexin A11	0.70422	0.850299	0.712431	0.955521		0.811972	0.936061	0.809551	1.10978
gi160707925	annexin A3	1.34275	1.02395	1.21643	1.05938		1.32617	1.20351	1.40802	1.24873
gi160707945	splicing factor 1 isoform 2	0.996417	0.820958	1.25836	0.887599		0.980814	0.918816	0.964679	0.854558
gi160707958	annexin A7	0.800955	0.991816	1.25062	1.16411		0.812356	1.04626	1.53235	1.34657
gi160707990	dipeptidyl peptidase 1 preproprotein	1.15366	1.34651	0.821767	0.965162		1.04797	1.27044	0.953235	1.23028
gi160707996	cathepsin S preproprotein	1.70701	2.17305	2.01947	1.87073		1.44206	2.85744	2.1677	2.02301
gi160837788	actin-related protein 2/3 complex subunit 1B	1.28503	1.31497	0.972292	1.11678		1.24866	1.15557	1.07389	1.59336
gi161016795	probable ATP-dependent RNA helicase DDX6	0.845143	0.951497	0.77983	0.697415		1.16922	0.968798	0.916784	1.0483
gi161016799	annexin A4	0.844347	1.10339	0.858962	1.2007		0.763622	1.25568	1.35363	1.43492
gi161016820	aspartyl aminopeptidase isoform b	0.976513	0.757485	1.37069	0.647239		1.1439	0.445013	1.02882	0.868611
gi161016826	receptor expression-enhancing protein 5	0.83121	1.21916	0.841238	1.22174		1.16193	1.43076	1.18254	1.49552
gi161086893	calcium-binding protein 39	1.06011	0.589022	0.819271	0.661481		0.982732	0.642748	0.776208	0.769893
gi161086971	F-actin-capping protein subunit alpha-1	1.38694	1.25309	1.31653	1.19961		1.34421	1.52284	1.64496	1.67926
gi161484668	serine/threonine-protein phosphatase PP1-beta catalytic subunit	0.867834	1.02834	0.93335	0.910824		0.772832	0.961345	0.792879	0.797646
gi162138894	phenylalanine--tRNA ligase alpha subunit	0.976513	1.01038	1.34299	1.18471		1.21604	1.03076	1.55552	1.29721
gi162287131	microtubule-associated protein 1S	0.827627	1.20259	1.32751	0.790535		0.534536	1.43047	1.9076	0.171966
gi162287241	E3 ubiquitin-protein ligase UHRF1 isoform B	0.613455	1.13912	0.422366	1.26183		0.867613	1.12941	0.951681	1.62849
gi162287296	RNA-binding protein 8A isoform a	1.09753	0.825948	1.01997	0.584356		0.899079	0.79167	0.676886	0.548568
gi162287343	lysosomal acid lipase/cholesteryl ester hydrolase precursor	1.50358	1.23034	1.42911	1.2351		1.7429	1.36339	1.36296	1.01985
gi162287370	prelamin-A/C isoform A	0.622611	0.827745	0.650524	0.89702		0.553338	0.843551	0.74117	1.00685
gi162329570	caprin-1 isoform c	0.566879	0.571856	0.644034	0.529579		0.633538	0.712167	0.534756	0.643422
gi162417949	leucine-rich repeat flightless-interacting protein 1 isoform 1	0.548965	0.557685	0.594109	0.550394		0.739064	0.630179	0.503108	0.761813
gi162417952	leucine-rich repeat flightless-interacting protein 1 isoform 3	0.754777	0.557685	0.663754	1.17068		0.773599	0.622726	0.606386	1.05322
gi162417977	isocitrate dehydrogenase [NADP] cytoplasmic	1.49602	1.44631	1.71543	1.37138		1.8419	1.39174	1.65795	1.28737
gi162461907	stress-70 protein, mitochondrial	1.03384	0.957884	0.875187	0.888694		1.04605	1.06072	0.936564	1.02002
gi163310736	talin-2	1.26553	0.690818	0.897654	0.700701		1.41942	0.718159	0.834417	0.732478
gi163310776	AP-3 complex subunit beta-1	1.09753	1.29481	1.25312	1.23116		0.992709	0.818999	1.08392	0.786931
gi163838648	ATP synthase subunit gamma, mitochondrial isoform b	1.00478	1.698	0.805042	1.75942		1.16616	1.93891	1.83908	1.97541
gi163937861	glutamate-rich WD repeat-containing protein 1	1.01592	0.82515	1.25387	1.02016		1.01343	1.07855	1.2163	0.88319
gi163954941	fragile X mental retardation syndrome-related protein 1 isoform 1	0.880175	0.783633	0.865202	0.719325		1.01343	0.837998	0.735519	0.76919
gi163954948	far upstream element-binding protein 2	0.902866	0.748503	0.914129	0.479404		0.815426	0.587505	0.632947	0.541367
gi164519048	protein FAM105B	1.32484	1.38303	1.01697	0.620947		1.19033	1.18378	0.964679	0.743018
gi164698483	septin-9 isoform c	0.93551	1.02156	0.841488	1.16126		0.872218	0.829375	0.930206	1.0123
gi165377181	tyrosine--tRNA ligase, cytoplasmic	1.26194	1.24152	1.40789	1.05916		1.29969	1.14154	1.22054	1.22168
gi165377185	apoptosis-associated speck-like protein containing a CARD	0.91242	0.737325	0.878183	1.08567		0.713354	0.722251	0.653574	0.8189
gi165932333	lactoylglutathione lyase	1.00756	0.721756	1.09835	0.965819		0.945127	0.922908	0.920175	0.990866
gi165932381	plasminogen activator inhibitor 1 RNA-binding protein isoform 4	0.633758	0.623353	0.673989	0.674189		0.661167	0.653708	0.609212	0.779554
gi165972309	succinyl-CoA ligase [GDP-forming] subunit beta, mitochondrial precursor	1.18631	1.30499	1.03744	1.45004		1.38642	1.21155	1.49732	1.57667
gi166706862	serine/threonine-protein phosphatase 4 regulatory subunit 1 isoform b	1.19865	1.08164	0.935846	0.97787		1.17306	0.919985	0.970613	0.97857
gi166851828	ATP synthase subunit delta, mitochondrial precursor	1.33639	0.805788	1.19421	0.744084		1.16731	0.750895	0.849534	0.914281
gi166851844	shootin-1 isoform 1	1.13296	0.943114	1.25986	1.039		1.19033	0.952284	1.12263	1.08133
gi167234372	eukaryotic translation initiation factor 4B	0.922771	0.713373	0.997504	0.698948		0.905219	0.756303	0.67844	0.800808
gi167234396	motile sperm domain-containing protein 2	1.14013	1.02675	0.962806	1.09904		1.23408	1.07958	1.41467	1.33673
gi167736347	EH domain-binding protein 1-like protein 1 isoform C	0.77508	0.8	0.881927	0.809816		1.01036	0.881695	0.983046	1.12261
gi168693635	alpha-N-acetylgalactosaminidase precursor	1.10311	1.2495	1.04593	1.35429		1.21873	0.984436	1.11161	1.18233
gi168693641	SUN domain-containing protein 2 isoform 3	0.521099	0.989421	0.651273	0.775197		0.759401	1.21651	0.863662	1.04883
gi169234624	antigen KI-67	0.502389	1.01856	0.432851	1.30719		0.603991	1.12386	1.15923	1.37309
gi169790947	rho GTPase-activating protein 17 isoform e	0.892914	1.52495	1.34823	1.20245		1.05794	1.69178	1.50494	1.39979
gi170172553	neutrophil cytosol factor 1	0.765924	1.15569	0.666251	1.28155		0.599002	1.25802	1.2974	0.620411
gi170295840	transcription intermediary factor 1-beta	0.952627	0.824152	1.18747	0.934268		0.677283	0.934454	1.06344	0.857193
gi170650623	PDZ and LIM domain protein 5 isoform ENH1	0.998806	0.88004	1.31628	0.865469		0.886032	1.2589	1.06513	1.25523
gi170650659	tubulin-folding cofactor B	0.930732	0.732535	0.842486	0.567266		0.798158	0.726343	1.06174	0.645178
gi170650724	xaa-Pro dipeptidase	1.42237	0.723952	1.21618	0.86021		1.17268	0.81593	0.9449	0.754787
gi170784811	regulator of nonsense transcripts 1 isoform b	1.01075	0.846707	1.13779	1.17682		0.937836	0.830398	1.03716	0.930968
gi170932536	ATP-dependent RNA helicase DDX19A	0.934315	1.0517	1.05991	1.04141		1.17038	1.10325	1.0178	1.16476
gi171184423	proline-serine-threonine phosphatase-interacting protein 1	1.07285	1.20898	0.945831	1.12423		0.851497	1.40066	1.23665	1.50378
gi171543858	hydroxymethylglutaryl-CoA lyase, mitochondrial precursor	1.17436	1.52615	1.10759	1.29514		1.32195	1.55557	1.29246	1.44142
gi171543871	heterochromatin protein 1-binding protein 3 isoform 2	0.75	1.11517	0.909636	1.17178		0.998081	1.251	1.2009	1.51871
gi171906578	UV excision repair protein RAD23 homolog B	1.03344	0.977246	0.927858	0.797765		1.12855	1.06043	0.708816	0.88723
gi172088119	DNA replication licensing factor MCM2	1.11385	0.972056	1.0981	0.978747		1.10361	1.05853	1.14778	1.05147
gi183396771	60 kDa heat shock protein, mitochondrial	1.14212	1.01297	0.932851	0.874233		1.04029	1.02974	1.04535	1.00334
gi183980004	heterogeneous nuclear ribonucleoprotein L	1.03225	1.04192	0.770844	0.893514		1.07061	1.03544	1.04888	0.949236
gi188035856	transmembrane protein 106B	1.29857	1.59481	1.1635	1.25131		1.80123	1.63785	1.79655	1.47954
gi188219582	glucosamine-6-phosphate isomerase 1	1.20621	0.83992	1.35746	0.919807		1.2548	1.01615	1.16756	0.992798
gi188219589	lamin-B1	0.613455	0.901796	0.679231	0.877958		0.50614	0.771063	0.805595	0.833304
gi188497650	malectin precursor	0.651274	0.946906	0.673989	1.32713		0.884114	1.14066	1.49421	1.68365
gi188497724	hepatoma-derived growth factor	1.15048	0.927345	1.62282	0.807406		1.02801	1.21345	1.06301	1.11734
gi188528613	glia maturation factor beta	1.1875	1.14152	1.47678	0.959027		1.15004	0.940007	0.910709	0.892675
gi189339262	V-type proton ATPase subunit C 1	1.2293	0.953493	1.1363	0.884312		0.964313	1.02477	1.33046	1.04022
gi189409138	cullin-associated NEDD8-dissociated protein 1	1.20462	1.19022	1.07289	1.19522		1.16961	1.17252	1.19893	1.19058
gi194018533	eukaryotic peptide chain release factor GTP-binding subunit ERF3A isoform 2	1.09196	0.894611	1.21093	0.833479		1.14812	1.00943	1.2447	0.968382
gi194394239	tumor necrosis factor alpha-induced protein 2	1.43312	3.61317	1.20794	2.00416		1.64543	4.42777	2.02755	3.31337
gi197313683	protein CDV3 isoform c	0.853901	0.494411	0.688717	0.459904		0.724098	0.490172	0.533908	0.533638
gi198278498	UPF0609 protein C4orf27 homolog	1.02707	1.53413	0.622816	1.01358		1.03569	1.6722	1.13662	1.40014
gi199559777	serine/threonine-protein phosphatase 5	1.03344	0.951098	0.729656	1.27191		0.839217	0.952576	0.785956	0.714035
gi209862931	beta-enolase isoform 2	1.11584	0.665469	0.854718	0.815732		1.05526	0.687468	1.01653	0.76919
gi209862989	ubiquitin-like modifier-activating enzyme 1 isoform 2	1.19626	1.01337	1.11633	1.01775		1.21105	1.02463	1.17237	1.02389
gi211065507	aspartate--tRNA ligase, cytoplasmic isoform 1	1.19228	1.08164	1.06241	1.09159		1.2383	1.03573	1.2221	0.991042
gi213417799	RNA-binding protein Raly short isoform	0.974124	0.930339	0.786321	0.878615		0.967383	0.897187	0.914806	1.09837
gi213418055	SAM domain and HD domain-containing protein 1 isoform 1	1.05613	1.11337	0.747129	0.843996		1.04873	1.19313	1.17618	1.04198
gi214010153	acylamino-acid-releasing enzyme	1.13296	1.06567	1.01872	1.08545		1.04259	1.06949	0.959734	1.02371
gi219275596	asparagine--tRNA ligase, cytoplasmic isoform 2	1.43631	1.25848	1.38168	1.17222		1.71412	1.32758	1.63182	1.47392
gi224809382	actin-related protein 2/3 complex subunit 5	1.27906	0.984032	1.21343	0.887379		1.16155	0.938254	0.919751	0.838749
gi224967062	macrophage mannose receptor 1 precursor	2.72094	13.7519	5.07189	2.33567		3.65311	2.29375	7.63111	2.78939
gi224967126	granulins precursor	0.852309	0.448104	0.689466	0.383436		0.73254	0.560322	0.545069	0.542947
gi224994260	40S ribosomal protein SA	1.25318	0.989621	0.89366	0.726994		1.14697	0.979467	0.892766	0.6443
gi225543183	von Willebrand factor A domain-containing protein 5A	1.41083	1.23633	1.55567	1.25504		1.53991	1.21052	1.6273	1.43597
gi225543198	sugar phosphate exchanger 2 isoform 2	0.789411	1.49062	0.936595	1.35123		0.993477	1.57442	1.50057	1.60214
gi225543276	MAP7 domain-containing protein 1 isoform 2	0.666003	0.853493	0.763605	0.770158		0.78703	1.07548	1.18833	0.901809
gi225543319	transitional endoplasmic reticulum ATPase	1.09395	0.878443	1.02546	0.843996		1.04413	0.906248	0.976406	0.842614
gi225543383	insulin-like growth factor 2 mRNA-binding protein 3	1.15406	0.953693	0.988268	0.931201		1.24098	1.02083	1.15668	0.857544
gi225543482	N-alpha-acetyltransferase 15, NatA auxiliary subunit	0.867038	0.778842	1.00974	0.8039		0.953952	0.843844	1.04196	0.878799
gi225579033	isocitrate dehydrogenase [NADP], mitochondrial precursor	0.454618	1.61537	0.397654	1.21188		0.334229	1.42872	0.276491	1.27771
gi225637487	aminopeptidase N	1.96019	3.72315	2.58313	3.23335		2.4152	3.89551	4.43218	3.97488
gi225637531	eukaryotic translation initiation factor 3 subunit F	1.23447	1.32275	1.0005	1.26205		0.90023	1.38385	1.32043	1.53733
gi225735584	hexokinase-1 isoform HK1	0.739252	1.20978	1.23764	1.05521		1.09862	1.37406	1.38019	1.36167
gi225735655	sulfated glycoprotein 1 isoform E preproprotein	1.04737	0.81996	1.15202	0.719325		1.07483	0.916916	0.804465	0.776919
gi226051567	ran GTPase-activating protein 1	1.12102	1.0521	1.15027	0.976556		1.14236	0.968798	1.16968	0.984191
gi226246573	phosphatidylinositol 4,5-bisphosphate 3-kinase catalytic subunit gamma isoform	1.52747	1.53393	1.46006	2.56924		1.57598	1.75243	2.00466	3.14105
gi226342960	trans-2,3-enoyl-CoA reductase isoform 2	0.489252	1.18982	0.616326	1.53878		0.260169	1.38502	1.28864	1.66362
gi226423873	drebrin-like protein isoform 3	1.07046	0.727944	0.944583	0.664768		0.86416	1.03924	0.553264	0.582118
gi226437613	symplekin	1.00756	1.14351	1.26311	0.972612		0.886032	1.02521	0.727889	0.98261
gi226437676	nucleoporin 205	1.10908	1.09381	1.28008	1.38365		1.20721	1.1677	1.85646	1.27947
gi226442772	membrane-associated progesterone receptor component 2	0.761545	1.15768	0.945582	0.679667		0.745203	1.60687	1.13493	0.92886
gi226531069	inter alpha-trypsin inhibitor, heavy chain 4 isoform 2 precursor	0.459793	0.454491	1.93934	1.07187		0.282425	0.567483	0.422436	0.565958
gi226693369	lysosomal alpha-glucosidase precursor	1.33758	0.716168	1.35896	0.60298		1.33193	0.602704	0.826222	0.654312
gi226823223	ubiquitin-conjugating enzyme E2 variant 2 isoform 2	1.15247	1.03673	1.81428	1.21889		1.17652	1.02214	1.27635	1.00931
gi226823359	coatomer subunit alpha	1.09236	0.974651	0.898902	1.12883		1.24328	1.13526	1.05171	1.28263
gi226823367	fumarate hydratase, mitochondrial precursor	1.34196	1.17345	1.08887	1.02717		1.33308	1.20175	1.20797	1.05832
gi226874906	14-3-3 protein epsilon	1.06608	0.742715	0.678732	0.772349		1.10668	0.814761	0.830602	0.907957
gi226958349	triosephosphate isomerase	1.02826	0.627745	0.843235	0.65447		1.01842	0.771648	0.807431	0.753381
gi226958422	protein kinase C and casein kinase substrate in neurons protein 2	1.01393	0.983234	1.17524	1.01358		0.833078	1.06102	0.974287	1.05691
gi226958458	phosphoribosylformylglycinamidine synthase	1.25756	1.11916	1.09311	1.05653		1.132	1.12079	1.10723	1.14035
gi226958476	plexin-B2 precursor	0.89172	1.08303	0.896905	1.03462		0.867229	1.02287	1.1119	1.08519
gi226958657	60S ribosomal protein L19 isoform 2	0.939889	0.665269	0.598852	0.357362		0.0990023	0.551553	0.715174	0.544353
gi227116320	FK506-binding protein 15	1.40287	1.10479	1.19471	1.04207		1.60553	1.31399	1.4182	1.41173
gi227330633	phosphoglucomutase-2	1.15127	0.930739	1.12057	0.997371		0.930545	0.909463	1.28327	1.05709
gi227430367	WD40 repeat-containing protein SMU1	0.944268	0.913174	0.701697	0.528703		1.14198	0.882134	1.21489	0.859477
gi227452253	NAD kinase	2.06728	2.07964	1.92661	1.31968		1.92402	2.46255	1.72139	1.51783
gi227499234	aminopeptidase B isoform 2	1.12938	1.0998	1.10484	0.99518		1.14965	0.992181	1.08703	1.13402
gi227500281	electron transfer flavoprotein subunit alpha, mitochondrial	1.00916	1.06627	0.805042	0.980719		0.988104	1.02667	1.1547	1.13069
gi227908803	nodal modulator 1 precursor	1.04857	1.31756	0.780829	1.01117		1.02571	1.13058	0.823255	1.16476
gi227908823	bifunctional purine biosynthesis protein PURH	1.24482	1.05409	1.14329	0.94106		1.00844	0.971575	1.06711	0.927806
gi228008363	switch-associated protein 70	1.00239	0.812375	0.921867	0.950263		1.04221	0.833613	1.00396	0.955384
gi228480255	septin-2 isoform a	1.12938	1.24132	1.10285	1.22809		1.29279	1.20424	1.30559	1.30792
gi229094709	transcription elongation factor A protein 1 isoform 3	0.828424	0.616766	0.893909	0.394172		0.804298	0.684107	0.647358	0.617601
gi229577283	ubiquitin carboxyl-terminal hydrolase isozyme L5 isoform 2	1.17834	1.1513	1.16775	1.03506		1.30276	1.21301	1.15485	1.16775
gi229608895	lamin-B receptor	0.394108	0.844711	0.333	0.947415		0.596316	1.18056	0.76985	1.19673
gi229608940	guanine nucleotide-binding protein G(I)/G(S)/G(T) subunit beta-1	0.872213	1.43234	0.770594	0.875767		0.841136	1.30917	0.796694	0.764975
gi229608944	torsin-1A-interacting protein 1 isoform 2	0.707006	1.23194	0.756365	1.47918		0.846508	1.29806	1.06019	1.41876
gi229892322	NADH-ubiquinone oxidoreductase 75 kDa subunit, mitochondrial precursor	0.99801	1.06048	0.876435	1.01293		1.68726	1.00753	1.128	1.30125
gi236466498	UDP-glucose:glycoprotein glucosyltransferase 1 precursor	0.947452	0.864471	0.91338	0.88979		0.850729	0.915601	0.926109	0.868611
gi238231384	proteasome subunit beta type-6 precursor	1.03623	1.0024	1.09186	0.945881		0.80967	0.601681	0.626589	0.691024
gi238624114	acyl-coenzyme A thioesterase 2, mitochondrial precursor	1.53503	1.74371	1.85846	1.7167		1.95817	1.70566	1.55016	1.37432
gi238637279	4F2 cell-surface antigen heavy chain isoform b	0.717755	0.996607	0.898402	0.960342		0.896777	1.13862	0.968494	1.05445
gi238814337	core-binding factor subunit beta isoform 4	1.04857	0.941717	1.28308	0.817704		0.989256	1.01805	1.01851	0.969963
gi238814391	T-complex protein 1 subunit eta	1.08798	1.16507	1.07289	0.952892		1.22141	1.15265	1.22831	0.998243
gi239052674	major vault protein	1.17954	1.05689	1.26211	1.20947		1.16155	1.14958	1.1961	1.24644
gi239916005	thimet oligopeptidase	1.05971	0.827345	0.916625	0.828221		1.15349	1.06584	0.996044	1.07448
gi240120112	fumarylacetoacetase	1.55295	1.09441	1.23365	1.24759		1.65004	1.29309	1.26731	1.23204
gi240255574	cold shock domain-containing protein E1 isoform 2	0.888535	0.796008	0.780829	0.787029		0.924405	0.797808	0.714891	0.737397
gi241982745	protein Niban	1.23726	1.03234	1.24488	1.2362		1.23408	1.13073	1.32947	1.33128
gi242332572	ras GTPase-activating-like protein IQGAP1	0.985669	0.936128	0.996755	1.0195		1.04873	1.01878	1.25615	1.18567
gi244790003	3-mercaptopyruvate sulfurtransferase	1.27269	1.05988	0.943085	1.06179		1.21105	0.91034	0.822831	0.889865
gi244790095	myelin expression factor 2 isoform 3	1.17357	1.22136	1.0307	1.16696		1.02916	1.02053	0.912263	1.1407
gi244790299	echinoderm microtubule-associated protein-like 2 isoform 2	1.4383	1.55469	0.94683	1.6915		1.60092	1.17501	1.07926	1.50501
gi244791124	dipeptidyl peptidase 3	1.48447	1.08403	1.2319	1.2787		1.29969	1.17749	1.57841	1.50764
gi247300942	proteasome subunit beta type-10 precursor	0.892118	0.798004	0.856965	0.673094		0.998465	0.929631	0.796411	0.776392
gi251823891	histidine--tRNA ligase, cytoplasmic	1.37779	1.05749	1.31553	1.03703		1.34114	1.22455	1.46765	1.23151
gi253735731	mitochondrial fission 1 protein isoform 2	0.913217	1.34291	0.718173	1.32099		0.925556	1.05809	1.09141	1.61918
gi253795498	protein DEK	0.958997	1.0509	1.00474	0.840929		0.702609	0.901571	0.834134	0.959775
gi253970508	retinoid-inducible serine carboxypeptidase precursor	1.416	1.02315	1.55217	1.02125		1.3208	1.11377	1.3566	1.17794
gi254028159	scaffold attachment factor B1	0.783838	0.928743	0.65352	0.696319		0.83845	0.960468	0.714044	0.916037
gi254540027	malate dehydrogenase, cytoplasmic	1.33041	1.11677	1.44433	1.2099		1.34728	1.04889	1.4408	1.40067
gi254540041	dynein light chain roadblock-type 1	0.925955	0.481238	1.04219	0.511174		0.940906	0.693168	0.81718	0.607237
gi254540078	neutrophil cytosol factor 4	1.2297	1.06248	1.12232	1.05083		1.49655	1.24355	1.15697	1.12753
gi254540082	proteasome subunit beta type-4 precursor	1.08519	0.710379	0.760859	0.516871		0.994628	0.7943	0.776632	0.661338
gi254553321	40S ribosomal protein S3a	1.01831	0.904591	0.924114	1.06376		0.99079	1.06876	1.13973	1.00492
gi254553372	isoleucine--tRNA ligase, cytoplasmic	1.1039	1.19441	1.30629	1.39724		0.894091	1.21418	1.36281	1.27297
gi254553458	glucose-6-phosphate isomerase	0.953822	0.795808	0.574888	0.576468		1.08749	0.890464	1.06259	0.7785
gi254587947	serine/threonine-protein phosphatase 2A activator	1.31051	1.10798	1.28507	1.07625		1.31619	1.14023	1.15951	0.776216
gi254588110	histone H1.3	0.51035	1.2984	0.334998	1.26337		0.594014	1.60979	0.906047	1.77393
gi254675265	plectin isoform 1a	0.808121	1.01876	0.849226	1.08238		0.929394	1.02229	1.02628	1.09907
gi254675270	40S ribosomal protein S5	0.91242	0.763273	1.45182	1.10583		0.745203	0.411692	0.331167	0.261374
gi254675300	nuclear mitotic apparatus protein 1	0.946656	0.934331	0.516725	0.899869		0.874904	0.842674	0.774936	0.862814
gi254692855	double-strand-break repair protein rad21 homolog	1.02627	1.03453	0.87993	1.17244		1.17306	1.08878	0.987285	1.45951
gi254750698	nucleobindin-1 isoform 1 precursor	1.08161	0.829541	1.05342	1.15272		0.896393	0.732627	0.661062	0.731425
gi254910995	alpha-N-acetylglucosaminidase precursor	1.28145	1.33194	1.23115	1.20443		1.401	0.949068	1.11288	0.995257
gi254939694	splicing factor U2AF 35 kDa subunit isoform 1	0.600717	0.541118	0.41338	0.346407		0.745971	0.603581	0.592258	0.533286
gi255003735	60S ribosomal protein L10a	0.619029	0.984032	0.612581	0.755916		0.864927	1.27643	1.03193	0.959424
gi255003777	glyoxalase domain-containing protein 4	1.0617	0.922355	1.14828	0.831727		0.936685	1.02009	1.18353	1.02038
gi255069715	cytosol aminopeptidase	1.44387	1.59222	1.10684	1.46713		0.824635	1.28447	0.870726	1.52802
gi255069756	unconventional myosin-If	0.897691	1.29122	1.33974	1.46516		1.05257	1.49171	1.4555	1.66116
gi255069795	valine--tRNA ligase	1.11385	0.989222	1.22217	1.11131		1.00077	0.978151	1.11331	1.026
gi255308867	proto-oncogene vav isoform 2	1.18989	1.27804	1.07589	1.51096		1.19992	1.45955	1.55355	1.92236
gi255683384	kelch domain-containing protein 4	0.915207	1.10559	1.22192	1.07975		0.94858	1.19971	1.22097	0.964342
gi255708463	DNA polymerase alpha subunit B isoform 2	1.26035	1.3018	1.28258	1.1078		1.33423	1.23507	1.12885	0.897418
gi255760028	hematopoietic lineage cell-specific protein	1.03065	0.925549	1.05492	0.728528		1.03761	0.932846	0.93614	0.767609
gi255918149	DNA replication licensing factor MCM4	0.811306	0.914571	0.754368	0.846407		1.12817	0.828645	0.938683	0.868611
gi255918184	serine/threonine-protein phosphatase 6 regulatory subunit 3 isoform 3	1.07205	0.860479	0.723415	0.762051		0.988872	0.760102	0.810398	0.924996
gi255958271	N-acetyl-D-glucosamine kinase isoform 2	1.20462	0.887425	0.849725	1.25942		0.968918	0.777932	1.00692	1.13069
gi255958286	succinyl-CoA ligase [ADP/GDP-forming] subunit alpha, mitochondrial precursor	0.925955	1.20619	0.915127	1.00964		1.11627	1.10237	1.31619	0.804672
gi255958294	delta-1-pyrroline-5-carboxylate synthase isoform 2	1.12261	0.801796	0.707439	1.48817		1.20069	0.945561	0.437977	0.806605
gi255982524	collagen type IV alpha-3-binding protein isoform 2	3.16481	3.2523	1.92037	2.53462		4.13738	3.33314	3.30432	3.27701
gi256000796	tropomyosin alpha-1 chain isoform 10	1.17755	0.93493	1.03345	0.838738		0.880276	0.833613	0.745691	0.764799
gi256574763	protein-methionine sulfoxide oxidase MICAL1 isoform 2	1.76274	0.757086	0.779581	0.921341		1.49808	0.939715	1.0284	1.30933
gi256665245	cleavage and polyadenylation specificity factor subunit 7 isoform 2	0.730892	1.26607	0.852971	1.17353		0.547966	1.07037	1.06174	1.32865
gi256773209	histone H2A.V	0.520303	0.749701	0.442836	0.787248		0.699923	0.790793	0.703871	1.03092
gi256818806	tryptophan--tRNA ligase, cytoplasmic isoform 2	1.27946	0.86986	0.95357	1.15162		1.31926	0.755133	0.770839	1.09591
gi256985114	diphosphomevalonate decarboxylase	1.46178	1.08303	1.3687	0.996933		1.54106	1.12079	1.56669	1.1746
gi257467554	STE20-like serine/threonine-protein kinase isoform 2	0.90207	0.814172	0.962806	0.921779		1.19225	0.843697	1.14849	0.959775
gi257796226	N-acylglucosamine 2-epimerase isoform 2	1.64928	1.47305	0.83999	0.906223		1.31696	1.51904	0.937836	1.316
gi258547116	cytoplasmic FMR1-interacting protein 1 isoform a	0.986067	1.25729	1.15052	1.20486		0.950499	1.50939	1.59198	1.40348
gi258547156	programmed cell death 6-interacting protein isoform 3	1.3949	1.26667	1.25512	1.11196		1.31504	1.24662	1.25205	1.31249
gi258645125	signal peptide peptidase-like 2A precursor	0.967357	0.938922	1.11258	1.20136		1.43592	1.07256	1.16982	1.24504
gi260166719	cytoskeleton-associated protein 5 isoform 2	0.602309	1.13952	0.456815	1.13212		0.74175	1.39905	1.22549	1.45301
gi261823938	tRNA methyltransferase 112 homolog	1.11823	0.770659	0.916126	0.852103		0.922103	0.850128	0.568805	0.668189
gi261824000	proteasome subunit alpha type-3	1.01752	0.678244	0.837743	0.634093		0.727552	0.744903	0.822125	0.54084
gi261862342	putative RNA-binding protein 3 isoform 2	1.01712	0.386228	0.454069	0.146144		0.708749	0.320058	0.526279	0.257158
gi261878543	C-1-tetrahydrofolate synthase, cytoplasmic	1.12062	1.10579	1.01298	1.24365		1.30967	1.22601	1.18339	1.19585
gi261878607	heterogeneous nuclear ribonucleoprotein F	1.00119	0.814172	0.760609	0.931858		0.651573	0.797077	0.942498	0.842965
gi262050553	plastin-3	1.11226	1.01257	1.14204	1.0872		1.0683	1.06949	1.12193	1.202
gi262118273	arginine--tRNA ligase, cytoplasmic	1.68193	1.39401	1.57364	1.38409		1.77667	1.47592	1.84148	1.6789
gi262231769	RNA-binding motif protein, X chromosome	0.896895	0.905988	0.632801	0.574496		0.931696	0.661162	0.871009	0.770771
gi262263372	adenosylhomocysteinase	1.28981	1.38603	1.04319	0.981814		0.873753	1.12693	0.777903	0.989636
gi262331511	high mobility group protein HMG-I/HMG-Y isoform c	0.830016	1.53114	0.849226	1.9323		0.837299	1.76851	0.693558	1.52556
gi262359900	eukaryotic translation initiation factor 5A-1	1.02189	0.544311	0.716176	0.631902		1.13431	0.683814	0.532071	0.469875
gi264681518	sperm-associated antigen 7 isoform 2	1.07524	0.657086	0.925861	0.636941		1.02149	0.913263	0.678158	0.733005
gi267844902	WASH complex subunit FAM21	1.02787	0.719561	1.14728	0.831727		1.20031	0.813007	0.958745	0.636396
gi268837785	splicing factor 3b, subunit 2	0.906051	0.808383	0.859461	0.573401		0.845741	1.00022	0.559056	0.725979
gi268838020	methylthioribose-1-phosphate isomerase	1.23129	1.47904	1.71792	1.29448		1.32617	1.52839	1.15456	1.14948
gi269954679	glutaminyl-tRNA synthetase isoform 2	1.01592	0.698004	1.00449	0.603199		1.05679	0.440921	0.371433	0.418409
gi270309140	nuclear pore complex-associated protein Tpr	0.874204	0.75988	0.930354	0.771911		0.924789	0.82046	0.865781	0.894607
gi270341386	mitogen-activated protein kinase 14 isoform 3	1.16043	0.821756	0.902646	0.83326		1.08442	0.824699	0.917067	0.85772
gi281485611	transcription factor BTF3 isoform 2	0.757962	0.432934	0.489765	0.442813		0.823868	0.473073	0.502119	0.61602
gi282398108	dolichyl-diphosphooligosaccharide--protein glycosyltransferase subunit 1 precursor	0.865048	1.13872	0.659511	1.12007		0.999233	1.36529	1.08986	1.3701
gi282721087	ras association domain-containing protein 4	1.88575	1.24451	1.48328	0.702016		1.68611	1.511	1.87624	0.177762
gi283135118	monofunctional C1-tetrahydrofolate synthase, mitochondrial precursor	1.03861	1.20978	1.21043	1.29777		1.12049	1.1392	1.1701	1.32233
gi283436182	heterogeneous nuclear ribonucleoproteins C1/C2 isoform 4	0.949841	0.896806	0.822516	0.758545		1.02955	0.882718	0.995903	0.880204
gi283806685	putative RNA-binding protein Luc7-like 2 isoform 3	0.724522	0.728343	0.671243	0.648116		0.709516	0.812715	0.912405	0.809064
gi283945600	partner of Y14 and mago isoform 2	0.976911	0.685429	0.928857	0.681201		0.830775	0.810961	0.730432	0.73687
gi285026450	protein ERGIC-53 precursor	0.92715	0.973852	1.12956	1.51227		1.08173	1.08776	0.744137	0.905674
gi285402638	ribonuclease inhibitor isoform a	0.970541	1.0507	1.23914	1.02038		1.08903	1.09945	1.35222	0.985245
gi289191399	sphingosine kinase 2	1.14013	1.34232	1.26286	1.56332		1.72832	1.49887	1.29246	2.34235
gi291327528	poly(rC)-binding protein 2 isoform 4	1.25955	1.01337	0.874438	1.00635		1.23062	1.18349	1.00848	1.10469
gi293597569	fructose-bisphosphate aldolase A isoform 2	0.940287	0.688623	0.837993	0.562445		0.804298	0.668031	0.810398	0.74091
gi293651546	nuclear factor NF-kappa-B p100 subunit isoform a	1.40486	1.45808	1.54668	1.42835		1.31159	1.64063	1.55807	1.62761
gi294774564	guanine nucleotide-binding protein G(I)/G(S)/G(O) subunit gamma-12	0.695462	1.46527	0.612831	1.31025		0.780123	1.56025	1.08576	1.87177
gi294862307	SUMO-conjugating enzyme UBC9	1.52428	1.24212	1.50374	1.68142		2.22295	1.31677	1.37878	1.69998
gi294997315	tyrosine-protein phosphatase non-receptor type substrate 1 isoform 1 precursor	0.665207	1.00419	0.624314	1.1089		0.796623	1.12444	0.743995	1.02301
gi295054271	spectrin alpha chain, brain isoform 3	0.847134	0.547106	0.843734	0.51709		0.736761	0.646986	0.710935	0.613385
gi295148202	1-phosphatidylinositol 4,5-bisphosphate phosphodiesterase eta-1 isoform 3	1.59076	1.22036	0.709685	0.702673		0.795088	1.00329	0.869596	0.893027
gi295390525	aspartyl/asparaginyl beta-hydroxylase isoform 3	0.592357	1.05948	0.60659	1.2603		0.978895	1.42009	1.28751	1.7641
gi295424139	COP9 signalosome complex subunit 1 isoform 2	1.0199	1.08762	0.962057	1.20289		0.882962	1.05605	0.821984	1.08098
gi297206804	serine/threonine-protein kinase WNK1 isoform 2	1.0004	1.05768	1.12531	0.517528		1.04106	1.27936	1.14114	0.645354
gi299473734	ATP-binding cassette sub-family F member 2 isoform 2	0.674363	1.0499	0.84648	0.966258		0.810821	1.054	0.83922	0.962761
gi299890784	dnaJ homolog subfamily B member 11 precursor	0.779061	1.13733	0.786321	1.19939		1.91366	1.28067	1.08025	0.743545
gi309262452	PREDICTED: 60S ribosomal protein L21-like	0.653264	1.12834	0.940839	1.10057		0.794321	1.18392	1.23128	1.09116
gi309262912	PREDICTED: guanine nucleotide-binding protein G(I)/G(S)/G(O) subunit gamma-5-like	0.511545	0.964271	0.848977	1.10955		0.727936	1.11567	1.11077	1.29264
gi309262982	PREDICTED: high mobility group protein B1-like	0.917994	1.15709	1.12182	0.758983		1.00115	1.11904	0.884007	0.977692
gi309263288	PREDICTED: 60S ribosomal protein L17-like	0.977309	0.705389	0.748377	0.692375		1.03338	0.674461	0.900537	0.813455
gi309264759	PREDICTED: small nuclear ribonucleoprotein Sm D2-like	1.15764	0.833333	0.807039	1.25789		1.05871	0.879795	0.766742	1.36079
gi309265470	PREDICTED: 60S ribosomal protein L28-like	0.791401	1.04271	0.680979	0.819676		1.12241	1.20877	1.26943	0.942561
gi309265983	PREDICTED: 40S ribosomal protein S8, partial	0.83121	0.898004	0.771842	0.892419		1.05526	1.0559	0.955778	1.08519
gi309266230	PREDICTED: phosphoserine aminotransferase-like isoform 2	1.05255	0.7002	0.872691	0.708808		1.12817	0.784216	1.00678	0.757246
gi309266232	PREDICTED: 60S ribosomal protein L27a-like	0.826035	1.13014	0.425112	0.787905		0.935917	1.10164	1.09763	1.00105
gi309266474	PREDICTED: NHP2-like protein 1-like	0.742834	0.78982	0.626311	0.689527		0.740982	0.769894	0.753461	0.854031
gi309269601	PREDICTED: cytochrome c oxidase subunit 7C, mitochondrial-like	0.629777	0.788024	0.535946	0.4656		0.714505	0.756156	1.12645	0.711751
gi311893360	dynactin subunit 1 isoform 3	0.949443	0.994411	1.05891	0.907975		1.01497	1.01264	0.82594	0.861233
gi311893382	cytoplasmic dynein 1 intermediate chain 2 isoform 5	0.99164	1.10679	0.480779	1.38278		1.05219	1.33592	0.919469	1.47918
gi312032462	rho guanine nucleotide exchange factor 2 isoform 4	0.757166	0.941317	1.24788	1.0723		0.88987	1.00066	0.906047	1.05779
gi312596940	sorting nexin-5	1.27508	1.35729	1.37968	1.31683		1.22947	1.30391	1.43346	1.36097
gi312922373	band 4.1-like protein 2	0.921576	1.03453	0.987768	0.795136		0.922103	1.05663	0.9295	0.790971
gi313151222	ATP-citrate synthase isoform 1	1.55454	1.21297	0.975037	1.30938		1.61051	1.35652	1.32467	1.37397
gi313151236	DNA ligase 1	0.691083	0.868463	0.945082	0.814198		0.763239	0.914724	0.844589	0.990339
gi313482803	large neutral amino acids transporter small subunit 4	1.13893	1.04471	1.65227	1.28769		0.920184	1.11202	1.91043	1.31108
gi323462203	pre-mRNA-splicing factor CWC22 homolog isoform 2	1.51752	1.47405	1.11283	1.14877		1.75825	1.25773	1.31125	1.37151
gi325910859	protein SET isoform 2	0.38535	0.282036	0.905392	0.597283		0.955104	0.474242	0.738909	0.768663
gi326381098	serine--tRNA ligase, cytoplasmic isoform 2	1.44705	1.35749	1.46206	1.12883		1.5023	1.62748	1.90195	1.76778
gi328927083	microtubule-associated protein 4 isoform 4	0.615048	0.572455	0.939341	0.705741		0.483883	0.682791	0.7423	0.618128
gi329299065	septin-7 isoform 2	0.957803	1.41916	0.862456	1.29952		0.960092	1.44494	1.13436	1.60724
gi329664973	actin-related protein 3	1.22373	1.28084	1.30255	1.2833		0.969302	1.36792	1.10836	1.08994
gi329755243	gelsolin isoform 2	0.804538	0.873253	0.987019	0.754382		0.771681	0.58122	0.759537	0.664149
gi329755312	hexokinase-3 isoform 3	1.49881	1.17186	1.2686	1.40381		1.55449	1.10179	1.46637	1.34762
gi334358907	CCA tRNA nucleotidyltransferase 1, mitochondrial isoform a	1.08639	1.30399	1.44433	1.1479		0.952417	1.1905	0.849816	1.22976
gi336176082	apoptotic chromatin condensation inducer in the nucleus isoform 6	0.835987	1.28204	0.628308	0.767309		0.873753	0.240263	0.568663	0.776216
gi340007375	V-type proton ATPase 116 kDa subunit a isoform 1 isoform 2	0.61465	1.18703	1.13405	1.20311		1.03991	1.28374	1.76363	1.56385
gi340007386	branched-chain-amino-acid aminotransferase, mitochondrial isoform 2	0.892914	1.1521	0.758362	1.10013		1.01957	1.27643	0.904069	1.31934
gi340139459	T-complex protein 1 subunit gamma	1.16282	1.17705	1.26735	1.04075		1.2264	1.36295	1.19765	1.04426
gi341604762	Ras association (RalGDS/AF-6) and pleckstrin homology domains 1	1.23766	1.21836	1.331	1.35145		1.07406	1.0673	1.38782	0.830142
gi342307066	serpin B6 isoform b	1.29339	1.42794	0.849226	1.06727		1.06025	1.22411	1.45521	1.28965
gi344179114	protein jagunal homolog 1 isoform 3	1.42635	1.54212	1.44483	2.64899		1.19186	2.02558	1.81181	3.31091
gi345525404	NEDD8-conjugating enzyme Ubc12 isoform 3	1.01712	0.913373	0.911633	0.847721		0.954336	0.973475	0.85137	0.975057
gi347582617	protein S100-A13	0.863854	0.584631	0.610085	0.445881		0.701074	0.669638	0.570359	0.618654
gi347582639	BRISC complex subunit Abro1	1.12659	1.2008	1.25537	1.44457		1.60399	1.4236	1.48615	1.16951
gi356582426	nucleophosmin isoform 3	0.826035	0.599401	0.379181	0.701139		0.966999	0.59145	0.502119	0.558229
gi356582492	2-oxoglutarate dehydrogenase, mitochondrial isoform 4	1.19228	1.36707	0.951822	1.35254		1.2076	1.38239	1.04719	1.64623
gi356640163	serine hydroxymethyltransferase, mitochondrial isoform 2	1.17994	1.26966	1.04493	0.875986		0.977744	1.10997	0.821418	1.13086
gi356640210	septin-8 isoform 3	1.19268	1.08962	1.09586	1.37577		0.945127	1.15513	1.23552	1.3961
gi356995868	spliceosome RNA helicase Ddx39b	1.03543	1.04351	0.993759	0.983129		0.981581	1.05619	1.15244	1.12454
gi357197131	ran-binding protein 3 isoform 3	0.922771	0.731936	1.03694	0.729185		1.00499	0.896456	0.819441	0.860179
gi357197139	large proline-rich protein BAG6 isoform 3	0.757962	0.66986	1.09286	0.585232		0.88987	0.697698	0.875671	0.712454
gi357197145	endophilin-A2 isoform 2	0.824443	0.782036	0.83999	0.749781		0.824635	0.781293	0.625177	0.736167
gi357197158	protein arginine N-methyltransferase 1 isoform 2	1.33201	0.9501	1.18198	0.964724		1.35035	0.941323	1.11726	1.00386
gi357394934	non-POU domain-containing octamer-binding protein	1.01393	1.62076	0.862207	1.12051		0.83538	1.39569	1.46708	1.58194
gi357394970	phosphatidylinositol-binding clathrin assembly protein isoform 6	0.743232	0.963473	0.963804	1.05543		0.759018	0.963391	0.808703	0.841735
gi357527458	protein transport protein Sec23B	0.860669	0.900599	0.976535	0.851446		0.828089	0.999196	1.06273	0.959951
gi357588502	cysteine--tRNA ligase, cytoplasmic isoform 2	1.36903	1.22096	1.50649	1.34334		1.52993	1.34161	1.59579	1.42912
gi358439483	mitochondrial inner membrane protein isoform 2	1.1664	1.37106	1.01598	1.41718		1.44398	1.44889	1.76462	1.63727
gi358439536	mitochondrial inner membrane protein isoform 4	1.28463	1.72754	1.08562	1.41718		1.66002	1.81761	1.68536	1.63727
gi359279956	acidic leucine-rich nuclear phosphoprotein 32 family member E isoform 2	0.846736	0.597405	0.822017	0.628396		0.978511	0.682207	0.584346	0.64553
gi359385696	14-3-3 protein zeta/delta isoform 1	1.08917	0.85988	1.04493	0.815513		1.12855	0.933723	1.05623	0.976462
gi359718922	pre-mRNA-processing factor 19 isoform 3	1.14252	1.31796	1.02072	1.44895		1.18803	1.39306	1.16445	1.4437
gi359751399	dynamin-2 isoform 1	0.921975	1.53413	1.65227	1.73817		0.802763	1.38502	1.30884	1.46742
gi359807367	pyruvate kinase isozymes M1/M2 isoform 2	1.06091	0.990619	1.25537	1.1089		1.35917	0.816514	1.32594	1.13157
gi377833206	PREDICTED: uncharacterized protein LOC71853	1.07245	0.833134	0.914378	0.695004		1.18496	0.893387	0.946595	0.85245
gi377833339	PREDICTED: 60S ribosomal protein L29-like	0.973726	1.17625	0.568647	0.800613		0.903684	1.26094	0.809692	0.871597
gi377833930	PREDICTED: tyrosine-protein kinase Lyn-like	1.04021	1.19042	0.56665	0.825811		0.334612	0.857581	0.492936	0.733181
gi377834453	PREDICTED: glyceraldehyde-3-phosphate dehydrogenase-like isoform 1	0.809713	0.988623	1.54668	0.888475		0.611282	1.16113	1.36027	0.959248

## Sheet: information
article title	Description of the interaction between Candida albicans and macrophages by mixed and quantitative proteome analysis without isolation
journal name	AMB express
author names	Nao Kitahara, Hironobu Morisaka, Wataru Aoki, Yumiko Takeda, Seiji Shibasaki, Kouichi Kuroda, Mitsuyoshi Ueda
affiliation and e-mail address of the corresponding author	Division of Applied Life Sciences, Graduate School of Agriculture, Kyoto University, Sakyo-ku, Kyoto 606-8502, Japan
	miueda@kais.kyoto-u.ac.jp
