# Supplementary material for: Description of the interaction between Candida albicans and macrophages by mixed and quantitative proteome analysis without isolation
Source: AMB Express. 2015 Jul 16;5:41. doi: 10.1186/s13568-015-0127-2 (PMC4503712; doi:10.1186/s13568-015-0127-2)
Supplement: Additional file 5: — Proteins identified in this study for C. albicans monoculture (976 proteins) and macrophage monocultre (1,357 proteins). [file 13568_2015_127_MOESM5_ESM.xlsx]

## Sheet: additional file5
Dataset S3 Proteins identified in this study for C. albicans monoculture (976 proteins) and macrophage monocultre (1,357 proteins)
Accession	Description	N1		N2		N3
		Score	Peptide	Score	Peptide	Score	Peptide
C. albicans
orf19.1030	orf19.1030	231.989	4	259.241	3	386.816	5
orf19.1031	HMG1	153.298	2	51.5873	2	151.42	1
orf19.1042	POR1	790.474	8	1103.48	12	764.447	9
orf19.1051	HTA2	201.379	2	315.215	4	215.048	2
orf19.1052	orf19.1052	222.384	2	200.686	2	128.656	3
orf19.1055	CDC3	330.62	5	341.22	7	224.545	5
orf19.1064	ACS2	617.683	9	566.96	10	614.775	8
orf19.1065	SSA2	1813.08	19	3486.44	23	1823.57	18
orf19.1078	HBR2	94.4946	1	55.96	1	87.1567	1
orf19.1084	CDC39			93.716	2
orf19.1085	orf19.1085	192.161	3	278.461	4	93.4482	2
orf19.1086	orf19.1086	81.9333	2	134.9	3
orf19.1095	orf19.1095			112.017	2
orf19.1108	HAM1	73.8042	2	127.202	2	81.4123	2
orf19.1112	BUD7			64.8654	2
orf19.1115	GUK1	115.76	2			53.0517	1
orf19.113	CIP1	40.5	1	188.001	3
orf19.1149	MRF1	50.57	1	97.9617	3	46.11	1
orf19.1153	GAD1	87.9534	1	350.727	5	63.21	1
orf19.1154	EGD1	369.767	3	451.484	4	457.207	4
orf19.1161	PLD1	76.736	2	91.04	2
orf19.1166	CTA3			119.207	3	57.7428	1
orf19.1179	orf19.1179	51.8911	1	75.189	2
orf19.1199	NOP5	567.129	6	280.091	3	414.338	8
orf19.1214	orf19.1214	62.86	1	56.55	2	51.14	1
orf19.1224	FRP3	109.89	2	83.0633	1	84.5967	2
orf19.1233	ADE4	97.6438	3	114	2	67.5633	1
orf19.1235	HOM3	87.1988	1	107.787	2
orf19.1236	orf19.1236	166.853	4	279	6
orf19.1246	orf19.1246			83.6086	1	120.312	2
orf19.1252	YME1	95.8935	1	188.266	2
orf19.1254	SEC23	153.94	1	234.702	2	43.2	1
orf19.1264	CFL2			142.23	2
orf19.1280	SUI1	79.5552	1	158.932	3	49.67	1
orf19.1288	FOX2	283.9	5	403.215	8	320.051	4
orf19.1295	VAS1	197.14	2	266.24	4	83.42	2
orf19.1299	RPN6	122.164	3	75.033	2	69.7994	1
orf19.1301	orf19.1301	38.67	1	52.89	1	53.5658	1
orf19.1317	OSH3			55.78	2
orf19.1336	PUP3	86.8597	1	193.989	3	92.33	1
orf19.1342	SHM1	352.675	8	338.224	7	255.333	4
orf19.1354	UCF1			209.113	3
orf19.1355	orf19.1355	115.464	3	344.717	5	72.673	1
orf19.1361	TIM23	69.24	1	125.154	2	84.89	2
orf19.1375	LEU42			142.593	2
orf19.1376	orf19.1376			182.58	2	122.814	3
orf19.1378	SUP35	190.21	4	158.03	4	156.767	3
orf19.1388	orf19.1388					103.321	2
orf19.1390	PMI1	202.948	6	294.53	6	183.5	3
orf19.1402	CCT2	415.354	7	645.39	13	311.135	4
orf19.1414	orf19.1414			235.958	2	182.66	2
orf19.1435	TEF1	4885.24	14	8020.92	15	2646.4	13
orf19.1448	APT1	163.96	2	120.002	3	164.476	4
orf19.1453	SPT5	73.6639	1	72.3367	2
orf19.1467	COX13	101.66	2	261.79	4	144.11	3
orf19.1470	RPS26A	58.2424	1	111.47	1	99.5937	2
orf19.1471	COX4	347.404	4	545.392	5	558.647	5
orf19.1474	SLA1	38.19	1	68.9294	2
orf19.1483	orf19.1483			152.512	4
orf19.1494	RAD23	63.1407	1	75.1833	1	171.433	2
orf19.1514	orf19.1514	37.23	1	55.89	1	50.8	1
orf19.1517	ARO3	290.667	4	405.109	5	341.746	4
orf19.1544	orf19.1544	51.59	1	82.3233	2	70.26	1
orf19.1552	CPR3	132.767	1	468.159	4	215.831	2
orf19.1553	ENT3	180.646	4	150.374	3	77.5638	1
orf19.1559	HOM2	250.818	4	270.143	6	174.278	3
orf19.1560	POB3	119.25	2	141.913	2
orf19.1578	orf19.1578	86.458	1	50.31	1	140.98	4
orf19.1591	ERG10	587.191	7	713.74	10	319.171	2
orf19.1601	RPL3	505.129	7	904.463	9	231.965	4
orf19.1613	ILV2	89.351	1	430.323	8	134.043	3
orf19.1618	GFA1	88.0222	4	153.549	5	380.322	6
orf19.1623	CAP1			86.9845	2
orf19.1626	orf19.1626	89.32	1	88.5708	2	146.7	3
orf19.1628	LAP41	90.6767	2	261.85	5	75.85	1
orf19.1630	orf19.1630			177.993	3	79.4894	1
orf19.1631	ERG6	286.721	3	487.294	9	162.38	3
orf19.1635	RPL12	797.976	7	795.057	7	461.361	6
orf19.1649	RNA1	74.22	1	52.14	1	129.118	3
orf19.1652	POX1-3	248.958	5	504.36	7	410.652	7
orf19.1655	PXP2			89.5115	2	93.71	1
orf19.1661	DBP5	305.112	4	408.291	5	121.38	2
orf19.1665	MNT1	52.31	1	427.759	4
orf19.1672	orf19.1672	89.5	3	349.468	7
orf19.1680	TFP1	482.315	12	630.645	8	197.912	4
orf19.1682	orf19.1682	268.383	5	327.367	4	259.456	4
orf19.1683	PPH21	132.55	1	131.397	1	324.597	2
orf19.1697	orf19.1697	115.94	2	93.4849	3
orf19.1699	BZZ1	39.93	1	89.58	1	42.32	1
orf19.1700	RPS7A	794.357	6	1075.26	6	510.811	6
orf19.1704	FOX3			118.32	3	50.27	1
orf19.1710	ALI1	227.36	6	160.607	4	274.968	4
orf19.171	DBP2	168.31	2	168.774	4	54.11	1
orf19.1738	UGP1	490.803	7	652.716	8	468.97	8
orf19.1743	ACS1			336.978	7
orf19.1754	orf19.1754			161.84	3	90.61	1
orf19.1756	GPD1	76.8533	1	122.233	3
orf19.1760	RAS1	181.342	2	89.7665	1	155.24	1
orf19.1770	CYC1	259.928	3	129.548	2	354.479	4
orf19.1779	MP65	151.02	1	174.03	2	181.35	1
orf19.1785	orf19.1785			70.3357	2
orf19.1796	orf19.1796	149.428	2	160.407	2
orf19.18	IMH3	389.68	6	785.977	11	355.406	5
orf19.1801	CBR1	75.8373	2	87.7633	2
orf19.1802	orf19.1802			96.54	2
orf19.1805	PEX14	71.8233	1	55.0922	1	70.0137	1
orf19.1816	ALS3	239.479	4	392.059	4	352.44	4
orf19.1833	orf19.1833	108.465	3	101.41	1	131.739	3
orf19.1839	RPA190	209.837	5	256.344	4	99.8298	3
orf19.1840	orf19.1840			168.998	4
orf19.1847	ARO10			164.36	4
orf19.185	orf19.185			86.16	2
orf19.1853	HHT2	79.9554	2			102.807	2
orf19.1854	HHF22	286.438	4	240.665	4	89.6324	2
orf19.1860	LSC2	738.102	11	514.535	9	511.777	11
orf19.1873	orf19.1873	108.23	1			72.5033	2
orf19.1880	HEM15	81.1599	2	183.72	2
orf19.1889	orf19.1889	39.85	1	52.89	1	68.85	2
orf19.1896	SSC1	1047.02	13	1279.23	14	695.001	8
orf19.1936	SNF1	59.2633	1	90.8833	2	69.53	1
orf19.1946	orf19.1946	125.769	3	47.75	1	88.4951	2
orf19.1949	VPS1	90.3467	1	143.905	4	156.228	1
orf19.1956	orf19.1956			91.06	2
orf19.1974	TFS1	168.829	3	92.33	2	154.285	2
orf19.1977	URA4			82.9033	2
orf19.198	ASN1	430.704	6	167.74	3	289.085	4
orf19.1986	ARO2	192.679	5	346.299	4
orf19.200	orf19.200	81.2505	2	81.9494	1	94.3442	1
orf19.2013	KAR2	1204.12	17	1531.35	20	1247.06	17
orf19.2014	BCY1	94.5325	2	280.192	8
orf19.2017	orf19.2017	119.193	2			54.11	1
orf19.2019	orf19.2019	66.93	1	88.6433	2
orf19.2020	HGT6			243.149	4
orf19.2023	HGT7	256.529	3	223.424	4	126.543	2
orf19.2036	orf19.2036	44.1867	1	96.7639	2
orf19.2055	NPL6	71.12	2	164.48	2	45.57	1
orf19.2060	SOD5	451.9	3	359.537	5	185.827	3
orf19.2091	orf19.2091			102.266	3
orf19.2093	RFA1	126.237	1	168.404	2	60.0767	1
orf19.2098	ARO8	289.506	5	558.635	7	69.0209	2
orf19.2107	MUQ1	47.63	1	70.97	2	56.21	1
orf19.2125	orf19.2125	38.71	1	195.446	3	138.767	1
orf19.213	orf19.213			123.223	3
orf19.2138	ILS1	138.361	3	313.9	8	106.014	2
orf19.2150	orf19.2150	61.04	1	318.82	4	79.8932	1
orf19.2170	PHM7	209.501	4	161.92	3	252.68	4
orf19.2183	KRE30	185.062	4	239.346	5	183.87	3
orf19.2192	GDH2	146.52	3	849.278	13	223.928	5
orf19.2232	RPL11	245.725	3	210.502	2	183.458	1
orf19.2233	PRE2	191.258	2	56.21	1	70.4767	2
orf19.2241	PST1	39.7	1	91.65	1	129.696	1
orf19.2250	SPE3	86.8829	2	199.321	4	93.8669	2
orf19.2257	orf19.2257	74.28	2			60.07	1
orf19.2259	orf19.2259	76.4	1	66.17	1	57.0036	1
orf19.2263	orf19.2263					71.3233	2
orf19.2265	orf19.2265			114.83	2
orf19.2267	RFA2	136.277	1	87.7468	1	94.0406	2
orf19.2269	orf19.2269	139.71	1	127.343	2	64.49	1
orf19.2275	orf19.2275	124.297	1	98.1049	2	114.017	2
orf19.2278	orf19.2278	115.235	2			48.84	1
orf19.2283	DQD1	39.7	1	98.14	1	179.951	2
orf19.2286	orf19.2286	169.8	5	283.35	6	197.105	4
orf19.2288	CCT5	228.154	4	135.787	2	151.995	3
orf19.2296	orf19.2296	172.375	2	517.555	9	365.446	7
orf19.2298	WBP1	144.66	3	83.0358	2
orf19.2304	orf19.2304	189.59	3	281.29	5	100.767	2
orf19.2311	RPL82	696.065	6			371.776	8
orf19.2340	CDC48	563.559	9	861.586	15	603.497	12
orf19.2341	HNT1			201.09	3
orf19.2360	URA2	736.406	14	546.239	11	503.046	11
orf19.236	RPL9B	391.213	5	380.315	6	555.178	5
orf19.2363	orf19.2363	148.68	2	55.7967	1	152.398	3
orf19.2364	MIS11	1170.55	17	978.928	17	628.066	12
orf19.238	CCP1	92.4642	3	360.964	5	320.671	4
orf19.2385	KTI12	61.01	2	133.253	3
orf19.239	orf19.239			51.477	2
orf19.2396	IFR2	93.9255	2	339.18	5	166.205	3
orf19.2407	DPS1-1	300.188	6	227.415	5	129.049	3
orf19.2414	orf19.2414			76.5588	2
orf19.2422	ARC1	278.175	4	449.246	6	162.416	3
orf19.2435	MSI3	840.332	16	866.287	14	702.934	14
orf19.2439	orf19.2439	85.5496	1	122.894	2	53.59	1
orf19.2471	GIM5	41.33	1	97.0849	2
orf19.2483	RIM1	208.537	2	320.481	4	195.804	3
orf19.2489	orf19.2489	620.252	9	636.606	10	281.957	5
orf19.251	orf19.251	467.729	6	820.498	5	281.032	3
orf19.2518	orf19.2518	101.413	2	212.637	4	95.1404	2
orf19.2524	MGE1	139.66	3	103.64	2	236.272	4
orf19.2525	LYS12	629.773	9	731.105	8	364.876	4
orf19.2531	CSP37	201.834	4	253.112	4	260.996	4
orf19.2538	PTC2	88.8568	2	67.89	2
orf19.2551	MET6	1435.82	19	2563.05	28	1536.27	22
orf19.2555	URA5	184.76	2	108.69	1	150.54	4
orf19.2560	CDC60	506.841	11	743.734	10	438.47	9
orf19.2570	MCI4	47.7335	2	40.12	1	53.8074	1
orf19.2573	FRS1	116.815	2	577.47	8	164.746	2
orf19.2598	VMA4	161.471	2	164.259	2	61.0646	2
orf19.2601	HEM1			99.46	2
orf19.2608	ADH5	156.339	3	481.255	5	188.022	4
orf19.2613	ECM4			168.654	5
orf19.2614	RSR1	175.526	2			78.2382	1
orf19.2618	MET2			93.04	2
orf19.2622	YPT31			135.021	2	71.5309	2
orf19.2640	FUR1	37.99	1	59.56	1	49.25	1
orf19.2644	QCR2	516.698	8	490.263	6	426.391	5
orf19.2651	CAM1-1	233.105	5	237.383	6	238.053	4
orf19.2672	NCP1	89.81	2	262.989	5	62.7733	1
orf19.269	SES1	377.652	7	684.115	12	180.503	3
orf19.2694	TYS1	198.609	4	287.75	5	210.464	4
orf19.2695	UBR1			79.3967	2
orf19.2699	ABP1	249.395	4	266.332	3	270.559	6
orf19.2706	CRH11	54.3	1	123.49	2
orf19.2709	ZUO1	490.447	6	246.488	3	285.989	3
orf19.2720	orf19.2720	91.43	2	197.031	4	130.527	3
orf19.2755	orf19.2755	130.63	2	169.383	3
orf19.2762	AHP1	302.919	4	940.78	5	161.978	4
orf19.2768	AMS1	43.83	1	75.44	2	46.15	1
orf19.2775	IDI1	243.06	3	150.115	3
orf19.2782	orf19.2782	116.409	1	139.01	2	152.236	2
orf19.2785	ATP7	309.794	3	675.452	6	281.365	5
orf19.2791	BBC1	47.9067	1	70.31	1	47.92	1
orf19.2803	HEM13	107.788	3	365.955	8	84.88	1
orf19.2821	orf19.2821	145.71	2	106.62	1	95.4588	2
orf19.2841	PGM2	253.17	3	172.029	3	169.268	3
orf19.2843	RHO1	105.13	2			74.2019	2
orf19.285	orf19.285	105.033	2	102.41	1	41.84	1
orf19.2859	SRP40	52.54	1	81.2	1	79.4133	2
orf19.287	orf19.287	125.522	3	278.165	4	83.9081	3
orf19.2871	SDH12	372.973	10	415.169	6	258.612	4
orf19.2873	TOP2	16.92	2	37.41	2
orf19.2877	PDC11	1169.38	15	2741.67	17	1310.29	13
orf19.288	MET13			74.62	2
orf19.2884	CDC68	63.2049	1	166.188	4
orf19.2901	NUP60	48.3433	1	136.987	3
orf19.2917	orf19.2917	75.7469	2	94.95	2
orf19.2920	orf19.2920			192.165	2	44.16	1
orf19.2929	GSC1	316.459	4	237.236	8	214.257	4
orf19.2930	orf19.2930			66.55	1	119.345	2
orf19.2935	RPL10	172.324	2	266.91	3	297.702	4
orf19.2937	PMM1	344.474	3	421.894	7	313.855	5
orf19.2947	SNZ1	872.721	10	1054.61	13	559.297	7
orf19.2951	HOM6	314.365	6	359.116	5	169.69	2
orf19.2953	TOM20	51.41	1	131.99	2	53.97	1
orf19.2954	orf19.2954	71.16	1	69.9975	1	54.84	1
orf19.2960	FRS2	419.269	5	251.883	6	109.971	2
orf19.2965	orf19.2965	140.02	3	294.27	6	95.6294	2
orf19.2967	TIF34	376.242	5	373.014	6	256.788	5
orf19.2970	LYS2	139.57	3	242.293	6	48.2098	1
orf19.2974	YKT6	195.226	4	131.127	2	72.5533	1
orf19.2988	orf19.2988			78.7893	2
orf19.2992	RPP1A	150.359	1	270.294	2	196.69	2
orf19.2994	RPL13	365.929	6	359.544	2	273.317	5
orf19.300	AIP2	161.828	3	242.871	3	168.541	3
orf19.30	orf19.30	51.4	1	85.74	2	49.5767	1
orf19.3002	RPS1	648.726	6	1164.63	10	409.278	3
orf19.3003	orf19.3003	82.5967	1	184.054	4
orf19.3013	CDC12	106.138	3	135.058	3	163.756	3
orf19.3014	BMH1	775.162	8	527.982	7	698.122	8
orf19.3015	ARX1	271.236	3			105.15	2
orf19.3026	MAS1			81.08	2
orf19.3027	orf19.3027	64.18	1	103.881	2
orf19.3031	SEC62	63.13	1	43.83	1	76.82	2
orf19.3034	RLI1	186.506	4	86.36	1	128.761	2
orf19.3037	orf19.3037	404.116	9	661.195	13	499.959	11
orf19.3038	TPS2	49.9828	1	52.551	2
orf19.3045	orf19.3045			86.5613	3
orf19.3052	YPT1	69.9607	2	72.8533	1	66.87	1
orf19.3053	orf19.3053	304.443	3	173.808	3	137.14	1
orf19.3060	orf19.3060	103.59	2	96.56	1	61.7345	1
orf19.3087	UBI3	267.922	6	402.01	4	568.023	3
orf19.3097	PDA1	527.586	10	414.953	7	428.513	7
orf19.3099	TRP4	55.7667	1	54.24	1	51.2	1
orf19.3123	RPT5	218.531	4	163.227	5	183.855	3
orf19.3126	CCT6	62.3733	1	173.547	2	186.494	3
orf19.3129	orf19.3129	118.71	3	222.508	5	82.03	2
orf19.3138	NOP1	152.806	4	130.21	2	99.23	1
orf19.3141	orf19.3141	95.9572	2	165.564	5	48.6596	1
orf19.3149	LSP1	595.079	8	994.137	10	477.028	8
orf19.3160	HSP12	514.275	3	623.557	3	497.283	4
orf19.316	SEC13	84.847	2	147.264	3	42.49	1
orf19.3168	RPN8	98.1067	1	75.94	2	113.29	2
orf19.3171	ACH1	585.828	7	855.725	10	408.361	8
orf19.3175	orf19.3175	80.31	1	54.77	1	89.4787	2
orf19.3183	orf19.3183	137.093	2	129.303	3	41.92	1
orf19.3192	STI1	846.26	15	455.151	7	602.197	10
orf19.3205	orf19.3205	66.48	1	82.5233	1	50.84	1
orf19.3206	CCT7	259.095	4	177.989	4	186.034	3
orf19.3223	ATP3	561.189	5	508.972	7	313.795	4
orf19.3233	HSE1			74.4292	2
orf19.3235	orf19.3235			108.653	3
orf19.3268	TMA19	256.777	2	64.2333	1	321.76	4
orf19.327	HTA3	119.952	2	125.694	2
orf19.3288	NMA111			120.186	2
orf19.3290	orf19.3290	72.92	2	94.1159	2	182.409	3
orf19.3291	HMT1			81.0123	2	102.604	2
orf19.3294	MBF1	71.3859	2	69.45	1	72.6579	2
orf19.3311	IFD3			93.0223	2
orf19.3312	orf19.3312			112.663	2	64.73	1
orf19.3324	TIF	649.727	13	678.211	10	624.541	11
orf19.3325	orf19.3325	38.83	1	83.36	2
orf19.3334	RPS21	417.325	3	847.799	4	533.596	4
orf19.3341	orf19.3341	298.759	4	300.704	7	65.7296	1
orf19.3349	orf19.3349	56.6017	1	189.45	4
orf19.3350	MRP20			71.9999	2
orf19.3354	orf19.3354	427.305	6	831.873	9	491.972	8
orf19.3358	LSC1	290.925	5	487.36	8	375.845	5
orf19.3374	ECE1	756.745	7	248.808	3	779.528	10
orf19.339	NDE1	66.3246	1	209.893	4	43.4	1
orf19.3391	ADK1	183.44	3	330.445	5	253.187	4
orf19.3392	DOG1			100.09	2
orf19.3414	SUR7	71.76	1			125.279	2
orf19.3419	MAE1	155.557	3	227.523	5	55.71	1
orf19.3423	TIF3	248.573	6	133.969	2	248.935	5
orf19.3426	ANB1	262.658	3	813.212	3	522.891	4
orf19.3430	orf19.3430	225.53	4	83.3533	1	202.75	3
orf19.3438	orf19.3438			85.4567	2	99.17	2
orf19.3462	SAR1	141.643	3	227.254	4	56.63	1
orf19.3465	RPL10A	553.878	7	668.7	6	199.666	4
orf19.3475	orf19.3475	654.546	5	229.64	2	723.61	3
orf19.3476	orf19.3476			92.19	3
orf19.3496	orf19.3496	694.494	9	554.92	12	569.188	7
orf19.3504	RPL23A	268.817	3	772.954	5	251.082	2
orf19.3507	MCR1	188.015	3	245.539	5	136.68	3
orf19.3527	CYT1	135.104	2	105.34	2	220.81	2
orf19.3532	MRPL10			96.6633	2
orf19.3534	RHO3	76.6853	1	66.17	2
orf19.3541	ERF1	256.032	5	274.66	6	530.421	7
orf19.3554	AAT1	412.741	5	1009.52	13	434.631	7
orf19.3558	orf19.3558	70.15	1	67.79	1	62.61	1
orf19.3559	orf19.3559	52.0673	2	56.5002	1	54.16	1
orf19.3564	RPC40	49.301	1	75.3055	2
orf19.3575	CDC19	1802.26	18	3560.76	20	1191.09	14
orf19.3579	ATP4	432.027	6	248.427	6	254.519	3
orf19.3590	IPP1	609.772	9	778.781	8	547.522	7
orf19.3591	APE3	68.69	1	208.155	2	43.22	1
orf19.3593	RPT6	83.0833	1	223.927	5	138.003	2
orf19.3599	TIF4631	133.415	2	77.4486	2	230.95	4
orf19.3611	orf19.3611	37.82	1	115.02	3	152.94	2
orf19.3612	PST2	60.32	1	117.871	3
orf19.3613	orf19.3613			91.1742	2	50.8033	1
orf19.3628	RSP5	48.95	1	132.2	2
orf19.3649	orf19.3649	37.07	1	76.1985	2	67.74	1
orf19.3651	PGK1	1551.84	19	4117.44	23	1166.76	17
orf19.3670	GAL1	234.093	5	97.4048	2	50.7533	1
orf19.3672	GAL10	115.335	3	261.792	6	57.5702	1
orf19.3680	2015-09-07	56.93	1	144.013	3
orf19.3683	AGE3	206.21	3	280.722	4	117.457	3
orf19.3686	orf19.3686			89.3222	2	72.2089	1
orf19.3687	orf19.3687	77.1967	2	129.134	3
orf19.3696	TOM22	133.78	3	217.59	2	308.737	3
orf19.3700	TOM70	522.463	5	396.355	6	116.946	2
orf19.3707	YHB1	116.86	4	100.156	2	119.714	3
orf19.3733	IDP2	375.947	10	477.242	8	367.925	6
orf19.3757	ATP20	57.53	1	40.06	1	47.6834	1
orf19.3765	RAX2			98.25	3
orf19.3767	orf19.3767	62.9039	1	121.099	2
orf19.3789	RPL24A	257.756	4	528.225	4	177.311	3
orf19.3799	orf19.3799	310.063	5	274.685	6	159.115	4
orf19.3812	SSZ1	785.121	11	637.782	12	441.358	7
orf19.3829	PHR1	596.009	8	837.629	7	325.53	7
orf19.3838	EFB1	818.017	5	1524.7	6	826.506	6
orf19.385	GCV2	299.056	6	735.825	13	147.654	3
orf19.3861	SIS1	196.792	3	242.678	5	268.43	4
orf19.3867	RPL7			103.985	3
orf19.3870	ADE13	437.488	8	561.356	8	251.497	4
orf19.3888	PGI1	763.953	12	806.783	12	446.214	7
orf19.3895	CHT2	123.35	3	123.39	3
orf19.3911	SAH1	789.608	12	1376.02	17	932.119	11
orf19.3915	orf19.3915	151.451	3	574.235	10	220.955	5
orf19.3928	orf19.3928			61.8226	2
orf19.3932	orf19.3932	142.955	3	173.724	3	90.3554	2
orf19.3934	CAR1	119.417	2	192.798	5
orf19.3941	URA7	70.64	1	55.3769	1	56.26	1
orf19.395	ENO1	4958.16	18	6603.6	20	2995.05	14
orf19.3955	MES1	66.53	1	193.953	4	197.69	4
orf19.3959	SSD1	47.73	1	228.083	6
orf19.3967	PFK1	164.837	3	504.729	10	57.89	1
orf19.3974	PUT2	47.27	1	178.93	2
orf19.3983	orf19.3983	133.17	2			64.39	1
orf19.3997	ADH1	2463.01	14	11531.5	16	2566.13	13
orf19.400	GCF1	54.07	1	84.16	2
orf19.4004	CCT3	158.734	4	290.801	6	139.922	3
orf19.401	TCP1	61.1267	1	65.22	1	75.0782	2
orf19.4016	orf19.4016	634.422	8	712.517	12	635.172	8
orf19.4018	orf19.4018	173.365	3
orf19.4024	RIB5	43.11	1	75.1813	1	55.88	1
orf19.4026	HIS1	155.325	3	235.961	4	169.584	3
orf19.4029	orf19.4029			132.14	2
orf19.4032	RPN5			77.1651	2	51.7	1
orf19.4035	PGA4			317.811	4	50.89	1
orf19.4040	ILV3	215.683	2	74.7177	2	72.8469	1
orf19.4051	HTS1	342.037	6	393.989	5	432.867	7
orf19.4060	ARO4	295.903	4	351.072	5	211.173	3
orf19.4082	DDR48	247.2	1			214.14	2
orf19.4089	SGT1	49.6791	1	140.575	3	62.8761	1
orf19.4093	PES1	60.1912	1	108.62	2
orf19.4099	ECM17	61.8536	1	202.625	5	60.94	1
orf19.4102	RPN10			127.33	2	51.26	1
orf19.4147	GLR1	135.687	3	230.714	5	63.8833	1
orf19.415	orf19.415	63.6345	2	130.193	4	75.04	1
orf19.4152	CEF3	980.753	11	1148.31	13	1161.52	15
orf19.4176	orf19.4176	109.13	1			108.35	2
orf19.4180	SEC72	138.953	3	124.44	2	101.55	1
orf19.4181	SPC2	85.7206	2
orf19.4197	YHM2			91.04	2	87.65	1
orf19.4215	FET34	142.528	3	291.759	4	137.231	3
orf19.4216	orf19.4216	535.778	3	696.395	3	565.824	4
orf19.4223	GCD11	278.108	4	193.777	3	290.932	3
orf19.4233	THR4	275.22	4	391.612	6	142.299	4
orf19.4236	RET2	50.8356	1	145.648	1	71.05	1
orf19.424	TRP99	292.757	3	184.063	2
orf19.4246	orf19.4246	523.342	7	458.451	7	194.374	4
orf19.4248	orf19.4248			157.953	3	83.3367	1
orf19.4261	TIF5	250.251	6	286.276	5	142.465	3
orf19.4265	UAP1	131.541	3	123.676	3	109.13	2
orf19.4283	orf19.4283	122.658	1	230.54	3	125.775	2
orf19.4290	TRR1	275.977	4	375.199	3	132.754	3
orf19.4309	GRP2	389.984	5	570.796	7	399.917	7
orf19.4311	YNK1	430.157	6	435.441	5	255.11	5
orf19.4317	GRE3	337.676	7	209.282	6	221.932	5
orf19.4336	RPS5	552.637	6	830.677	6	655.783	6
orf19.434	PRD1	155.304	3	299.458	5	100.833	3
orf19.437	GRS1	461.4	7	258.117	5	320.701	9
orf19.4371	TAL1	977.58	9	1114.69	11	765.38	10
orf19.4381	VTC3	59.1459	1	67.77	2	60.9336	1
orf19.4382	orf19.4382	78.979	2	212.417	3	56.04	1
orf19.4393	CIT1	440.846	6	909.378	12	373.981	6
orf19.4395	orf19.4395	83.39	2	174.955	2	65.6533	1
orf19.4396	orf19.4396	152.267	2	164.448	4	66.19	1
orf19.4406	orf19.4406			143.9	2	43.5	1
orf19.441	RPT1	101.56	1	132.059	3	82.5133	1
orf19.4413	CMD1	419.71	6	255.73	3	369.47	5
orf19.4427	SKP1			273.132	3	74.28	1
orf19.4437	orf19.4437			89.5827	2
orf19.4443	YPD1	62.14	1	68.3091	1	76.89	1
orf19.4449	orf19.4449			226.616	4	48.04	1
orf19.4456	GAP4			96.15	2
orf19.4477	CSH1	69.0946	1	206.779	4	54.25	1
orf19.448	orf19.448					103.66	2
orf19.4490	RPL17B	123.639	2	233.192	2	123.594	2
orf19.4491	ERG20	104.92	1	114.874	3	88.4561	2
orf19.4492	orf19.4492	113.109	2			47.04	1
orf19.4495	NDH51	171.153	3	166.04	3	103.733	2
orf19.4503	orf19.4503	96.02	1	84.97	1	55.66	1
orf19.4506	LYS22	250.712	5	357.861	6
orf19.4516	orf19.4516			103.731	2
orf19.4517	orf19.4517	56.8644	1	132.34	2	77.7845	2
orf19.4527	HGT1	142.342	3	182.701	2	95.5269	3
orf19.4532	orf19.4532					81.31	2
orf19.4536	CYS4	251.607	4	339.916	4	267.828	7
orf19.4537	orf19.4537	47.67	1	95.67	2
orf19.4560	BFR1	278.08	4	140.896	3	227.95	3
orf19.4565	BGL2	253.63	3	173.982	3	89.06	1
orf19.4579	orf19.4579	155.842	2	41.04	1	88.18	1
orf19.4591	CAT2	69.19	2	312.807	6	112.95	3
orf19.4594	orf19.4594	159.72	2	62.17	1	248.577	3
orf19.4597	orf19.4597	60.69	1	49.93	1	44.1028	1
orf19.4599	PHO89	88.0962	2			98.2137	2
orf19.4602	MDH1-1	1063.81	11	1026.29	11	1073.37	11
orf19.4609	orf19.4609	120.284	2	135.656	2	181.494	2
orf19.4616	POL30	45.9278	1	124.518	2	65.3	2
orf19.4618	FBA1	1897	13	4090.5	14	1311.54	9
orf19.4620	orf19.4620	109.552	2	85.8	1	55.17	1
orf19.4622	orf19.4622	100.723	1	217.743	1	91.62	2
orf19.4624	HRT2			60.5071	2	70.01	1
orf19.4632	RPL20B	316.97	3	306.245	4	296.407	3
orf19.4633	orf19.4633	63.5533	1	255.143	2	100.443	2
orf19.4635	NIP1	524.556	8	414.574	7	234.597	4
orf19.4639	orf19.4639	42.84	1	68.6223	2
orf19.4640	PWP1	57.45	2			51.24	1
orf19.4641	NMT1			93.12	2
orf19.4650	ILV6			133.149	3	48.06	1
orf19.4660	RPS6A	422.103	3	289.884	3	346.627	3
orf19.4669	AAT22	102.873	2	138.995	3
orf19.4683	MLP1	49.55	1	129.584	4
orf19.4704	ARO1	235.457	2	265.498	6	131.585	2
orf19.4716	GDH3	409.723	6	38.78	1	132.078	2
orf19.4718	TRP5	247	5	295.698	6	105.45	2
orf19.4732	SEC24	92.8489	1	252.968	4	133.666	2
orf19.4754	ZWF1	411.863	5	448.047	9	272.923	5
orf19.4758	orf19.4758			61.329	2	50.8244	1
orf19.4759	COX5	213.611	4	314.12	4	270.624	4
orf19.4777	DAK2	112.57	3	275.847	6	248.094	6
orf19.4796	orf19.4796	135.568	2	224.41	2	162.236	3
orf19.4805	orf19.4805	87.2867	2	91.1832	2	109.787	1
orf19.4813	GUA1	237.427	6	324.2	7	236.091	4
orf19.4815	YTM1	91.1833	1	136.522	2	167.833	3
orf19.482	RPT4			245.093	3	117.533	2
orf19.4826	IDH1	427.594	6	775.994	8	400.608	7
orf19.4827	ADE12	221.632	4	338.033	5	111.698	3
orf19.4829	DOA1			75.9467	2
orf19.4831	MTS1	408.135	4	250.984	5	143.719	3
orf19.4833	MLS1			174.03	4	73.11	1
orf19.484	MRPL40	64.4767	1	76.92	1	46.93	1
orf19.4870	DBP3	95.1339	3	68.34	2	35.9201	1
orf19.4871	ERO1			85.88	2
orf19.4885	MIR1	230.378	5	80.7538	1	196.73	3
orf19.4897	orf19.4897	87.4233	1	64.7182	2
orf19.4898	orf19.4898			106.807	2	80.6241	2
orf19.491	orf19.491			171.995	4	65.4267	1
orf19.492	ADE17	855.352	16	929.129	18	631.008	12
orf19.493	RPL15A	452.876	6	454.867	6	257.105	4
orf19.4931	orf19.4931	67.66	1	61.61	1	56.56	1
orf19.4932	orf19.4932	199.988	4	82.775	1	98.45	2
orf19.4937	CHS3	86.25	1	64.78	2
orf19.4939	orf19.4939	56.0886	2
orf19.4943	PSA2	62.24	1	233.048	6
orf19.4956	RPN1	103.96	1	246.298	3
orf19.4980	HSP70	1570.71	17	3064.58	22	1521.62	18
orf19.4993	SEC18	161.937	5	106.312	3
orf19.5000	CYB2	57.89	1	87.1405	2
orf19.5005	OSM2	104.381	2	428.562	6	249.428	3
orf19.5006	GCV3	151.268	2	225.95	2	129	3
orf19.5007	ACT1	616.399	7	1006.79	11	600.258	7
orf19.501	orf19.501	54.9039	2			63.65	1
orf19.5013	AGM1	152.785	3	148.207	3	77.2881	1
orf19.5015	MYO2	118.067	3	158.934	3	78.66	2
orf19.5021	PDX1	442.131	6	519.728	4	236.477	5
orf19.5024	GND1	734.901	12	1308.3	14	752.144	11
orf19.505	SRV2	155.716	3	441.104	5	231.157	4
orf19.5054	orf19.5054	61.58	1	116.677	3
orf19.5058	SMI1			96.0762	3
orf19.506	YDJ1	222.525	5	485.922	7	255.407	3
orf19.5061	ADE5,7	491.416	6	863.735	11	340.011	5
orf19.5063	COI1	38.98	1	128.69	1	52.83	1
orf19.5064	MRPL3	91.5766	2	50.72	1	102.752	2
orf19.5073	DPM1	167.229	3	204.781	4	155.27	3
orf19.5076	PFY1	289.398	3	381.976	4	264.97	4
orf19.5077	orf19.5077	56.076	1	44.53	1	51.0528	1
orf19.5081	FUN12	246.302	5	233.856	6	125.16	2
orf19.5083	DRG1	173.001	3	155.343	5	92.33	2
orf19.5085	orf19.5085	110.668	2	75.7	1	56.2855	1
orf19.5095	orf19.5095	46.05	1	158.249	4	39.77	1
orf19.51	orf19.51	164.95	3	75.3439	1	103.067	2
orf19.5104	LTP1			300.8	4	42.68	1
orf19.5112	TKL1	584.895	9	1178.59	11	556.888	8
orf19.5113	ADH2	297.646	4	1139.07	7	396.964	6
orf19.5117	OLE1			200.976	4
orf19.512	orf19.512			131.389	2
orf19.5126	orf19.5126	111.21	2	62.65	1	129.55	2
orf19.5130	PDI1	781.831	9	762.347	10	774.629	10
orf19.5147	LMO1	155.68	1			93.95	2
orf19.5158	orf19.5158			158.743	2
orf19.5170	ENA21	186.533	2	158.301	3
orf19.5171	PMT1	84.12	1	174.723	3	162.658	2
orf19.5178	ERG5			118.275	3
orf19.518	orf19.518			165.47	2
orf19.5180	PRX1	395.29	6	488.203	7	196.278	4
orf19.5195	orf19.5195	111.878	2	109.422	4
orf19.5197	APE2	443.041	10	630.7	12	323.82	8
orf19.5201	orf19.5201			187.136	3
orf19.5211	IDP1	149.876	4	631.885	8	299.003	5
orf19.522	orf19.522			131.531	4	100.013	1
orf19.5226	WRS1	59.71	1	119.06	3
orf19.5228	RIB3	114.77	2			142.616	1
orf19.5230	MRPS9	57.2433	1	45.3096	1	100.243	1
orf19.5244	MCD4	39.52	1	36.43	1	64.27	1
orf19.5260	RPN2	123.39	3	160.782	3	104.502	3
orf19.5263	SER33	366.314	5	652.348	9	227.665	4
orf19.528	SEC26	74.18	2	96.714	3	71.38	1
orf19.5281	orf19.5281	839.826	13	1339.93	21	417.045	12
orf19.5285	PST3	148.584	2	246.78	5	158.988	4
orf19.5288	IFE2	62.21	1	159.834	4	65.81	1
orf19.5293	orf19.5293	77.5009	1	186.69	2	120.42	2
orf19.5294	PDB1	566.841	8	435.956	7	511.46	6
orf19.5321	orf19.5321			82.6795	2
orf19.5323	MDH1-3	80.1961	2	219.879	5	101.266	3
orf19.5378	SCL1	62.41	1	185.665	3
orf19.5383	PMA1	1126.47	11	1159.45	13	858.036	16
orf19.5393	orf19.5393	43.47	1	217.556	3
orf19.5419	ATP5	211.496	4	113.966	2	238.453	4
orf19.5420	orf19.5420	52.6169	1	112.967	2
orf19.542	HXK2	592.089	9	1367.49	15	913.154	14
orf19.543	FUM11	134.118	3	269.419	2	97.6367	3
orf19.5437	RHR2	196.19	3	71.3906	2	96.3824	2
orf19.5440	RPT2	184.093	3	285.662	5
orf19.5442	orf19.5442			70.99	2
orf19.5444	TIM44	86.77	2	133.372	3
orf19.5445	GLO3	141.269	4	115.628	2	121.99	2
orf19.5450	orf19.5450	174.899	3	117.385	1	128.283	3
orf19.5466	RPS24	306.308	3	683.53	7	223.534	3
orf19.5467	TLO7	51.59	1	152.762	3	43.7323	1
orf19.548	CDC10	293.929	4	515.884	6	131.86	3
orf19.5480	ILV1	58.0767	1	197.254	3	89.9092	1
orf19.5484	SER1	77.9	1	297.6	5	154.959	3
orf19.5487	CDC46			132.585	2	67.41	1
orf19.5493	GSP1	187.661	4	373.042	5	193.97	4
orf19.550	PDX3	134.91	2	135.79	3	79.3167	3
orf19.5505	HIS7	74.27	1	148.155	4	58.0723	1
orf19.5517	orf19.5517	60.83	1	45.9	1	55.02	1
orf19.5519	GCV1	209.142	5	392.23	4
orf19.5525	orf19.5525			72.95	2	78.9719	1
orf19.5531	CDC37	62.3534	1	89.741	3	52.59	1
orf19.5541	orf19.5541	36.47	1	115.398	1	77.37	1
orf19.5544	SAC6	147.588	4	114.943	2	60.408	1
orf19.5547	orf19.5547	42.68	1	73.8614	1	46.1	1
orf19.5550	MRT4	193.409	4	205.663	2	74.16	2
orf19.5591	ADO1	418.279	5	124.1	2	284.075	3
orf19.5614	orf19.5614	44.47	1	317.647	4
orf19.5618	orf19.5618			74.3609	2
orf19.5620	orf19.5620	121.9	3	381.089	4	66.5839	2
orf19.5627	orf19.5627	415.636	5	280.619	3	166.495	2
orf19.5629	QCR7	198.461	4	305.098	4	170.88	4
orf19.563	RRP15			72.34	2
orf19.5639	HIS4	93.173	1	155.257	3	55.27	1
orf19.5641	CAR2	320.269	5	1149.72	14	438.869	6
orf19.5645	MET15	119.23	1	483.021	9	337.122	4
orf19.5647	SUB2	568.706	8	744.028	14	244.496	7
orf19.5650	PRO3	59.77	1	87.945	3	56.16	1
orf19.5653	ATP2	1861.41	16	2209.89	18	1817.91	21
orf19.5671	orf19.5671			147.843	4	57.94	1
orf19.5682	orf19.5682	84.653	2	179.3	2	190.135	3
orf19.5685	THS1	102.06	1	124.868	3	104.837	1
orf19.5689	orf19.5689	58.67	1	129.058	2	57.562	2
orf19.5691	CDC11	121.282	1	120.55	2
orf19.5741	ALS1	176.546	3	180.75	2
orf19.5746	ALA1	451.322	10	314.674	5	387.901	9
orf19.5747	orf19.5747			68.63	2
orf19.5750	SHM2	769.098	11	459.728	5	435.774	8
orf19.5765	orf19.5765	35.9029	1	136.215	3
orf19.577	orf19.577			55.6984	2
orf19.5773	orf19.5773	184.49	2	427.681	8	174.939	4
orf19.5779	RNR1	133.06	3	200.416	1	99.3	1
orf19.5788	EFT2	1257.66	20	2288.98	23	1204.37	18
orf19.5789	ADE8	47.23	1	45.57	1	65.0332	1
orf19.5791	IDH2	576.107	9	714.522	11	678.816	8
orf19.5793	PR26	167.61	3	113.931	2	113.489	1
orf19.5801	RNR21	146.787	3	58.76	1	96.18	3
orf19.5806	ALD5	606.206	7	1163.82	10	530.214	10
orf19.581	orf19.581			61.03	1	71.52	2
orf19.5812	orf19.5812	59.8201	2	69.31	2	59.684	1
orf19.5823	SGT2			162.198	1	195.695	4
orf19.5830	orf19.5830	255.966	3	147.27	3	169.718	3
orf19.5832	HPT1	175.425	4	111.63	3	114.573	3
orf19.5854	SBP1	98.9817	3	176.653	3	246.292	5
orf19.5858	EGD2	507.686	4	705.738	3	385.283	5
orf19.5885	orf19.5885			47.5266	1	281.456	2
orf19.589	VPS21			115.46	2
orf19.5903	RAX1			71.91	2
orf19.5904	RPL19A	494.354	6	691.97	6	199.883	3
orf19.5906	ADE2	77.9634	3			116.744	3
orf19.5912	MAK21			102.05	2
orf19.5927	RPS15	125.35	2	93.0948	2	127.02	1
orf19.5947	SEC7			115.546	2
orf19.5949	FAS2	1220.44	25	1354.2	24	886.825	20
orf19.5956	PIN3	92.2596	2	192.12	5	74.09	2
orf19.5964	ARF2	184.145	4	96.71	2	49.3375	1
orf19.5968	RDI1	269.866	4	528.8	8	109.78	2
orf19.5973	PHB2	108.187	1	70.84	2
orf19.5982	RPL18	592.847	6	504.882	4	361.573	4
orf19.5989	orf19.5989			64.3281	2	86.8133	1
orf19.6002	RPL8B	742.245	6	636.908	8	403.611	8
orf19.6014	RRS1	40.75	1	71.7667	2	96.2472	1
orf19.6034	TUB2	487.223	10	839.049	14	500.436	10
orf19.6035	orf19.6035	89.95	2	145.25	1	142.703	3
orf19.6037	ASM3			206.237	4
orf19.6047	TUF1	656.893	9	1150.1	16	756.865	11
orf19.6060	GCN20	83.2133	2	59.6433	1	40.25	1
orf19.6062	orf19.6062	91.24	1	91.8467	1	49.25	1
orf19.6063	UBP6			60.96	1	65.82	2
orf19.6065	orf19.6065			118.608	2
orf19.6068	SVF1	172.055	4	219.09	2	50.95	1
orf19.6070	ENA2	201.707	2	107.443	2	105.893	2
orf19.6073	HMX1	95.0015	2	39.35	1	51.2567	1
orf19.6074	HBR1			150.977	4	39.21	1
orf19.6082	orf19.6082	73.86	1	96.56	1	108.057	1
orf19.6085	RPL16A	134.975	2	151.496	3	50.8776	1
orf19.6090	orf19.6090	134.395	2	110.38	2	114.204	2
orf19.6092	KEL1			171.715	3
orf19.6099	CCT8	230.801	5	295.67	5	153.73	2
orf19.6105	MVD	342.213	6	282.234	4	207.893	4
orf19.6109	TUP1	446.249	8	610.526	7	313.922	5
orf19.6126	KGD2	116.543	1	376.243	5	89.9273	1
orf19.6127	LPD1	463.4	8	668.574	11	369.828	6
orf19.6136	orf19.6136	91.6027	1			78.29	2
orf19.6151	ARC15			113.395	3	50.3296	1
orf19.6160	orf19.6160	283.759	6	191.506	2	267.759	7
orf19.6165	KGD1	466.924	9	434.041	9	173.513	5
orf19.6171	orf19.6171			175.204	5
orf19.6178	FBP1	160.498	3	128.823	3	176.362	4
orf19.6183	orf19.6183					72.4793	2
orf19.6190	SRB1	638.719	10	944.784	11	264.726	8
orf19.6197	DHH1	88.49	2	158.333	3	77.0359	1
orf19.6213	SUI2	254.705	4			75.14	1
orf19.6217	PGA63	349.427	4	584.313	10	247.696	4
orf19.6229	CAT1	307.343	5	670.73	10	601.763	7
orf19.6234	orf19.6234	145.14	2	67.35	2	56.32	1
orf19.6237	RAC1	121.403	1	78.22	1	51.28	1
orf19.6250	orf19.6250	121.772	3	143.734	1	138.03	3
orf19.6253	RPS23A	200.955	2	211.038	2	231.277	3
orf19.6257	GLT1	159.754	3	223.906	4	112.358	3
orf19.6265	RPS22A	93.4055	2	339.759	4	133.789	2
orf19.6287	AAT21	96.5082	2	346.702	3	247.287	4
orf19.6293	EMP24	115.059	2	49.48	1	153.063	2
orf19.6312	RPS3	566.846	7	968.615	8	775.093	9
orf19.6317	ADE6	676.543	12	402.145	10	238.532	4
orf19.6322	ARD	56.9613	1	100.096	2	127.73	2
orf19.6327	HET1	213.69	3	267.015	5	236.428	5
orf19.6345	RPG1A			93.9072	2	79.67	1
orf19.6367	SSB1	1901.33	16	3131.23	20	2196.34	17
orf19.637	SDH2	52.1999	1			80.9012	3
orf19.6375	RPS20	170.862	4	243.113	4	146.803	2
orf19.638	FDH1	369.341	6	312.506	6	386.123	7
orf19.6385	ACO1	788.215	13	807.106	12	616.458	11
orf19.6387	HSP104	633.348	13	592.379	9	210.641	4
orf19.6402	CYS3	91.4699	1	157.18	3	222.276	3
orf19.6434	PEX19	82.0483	1	93.7955	1	90.2272	2
orf19.6452	RBP1	72.3433	1	143.633	3
orf19.646	GLN1	173.44	1	259.71	2	75.99	1
orf19.6472	CYP1	299.278	4	1004.57	4	193.92	3
orf19.649	orf19.649	56.7179	2
orf19.6503	orf19.6503	41.12	1			99.6423	2
orf19.6507	orf19.6507	123.945	3	155.533	5	96.8986	3
orf19.6515	HSP90	1251.34	15	1899.3	19	981.582	16
orf19.6524	TOM40	245.392	4	163.687	3	101.83	1
orf19.6531	NUC2	51.69	1	50.78	1	106.7	2
orf19.6539	orf19.6539	339.93	5	210.57	2	166.75	3
orf19.6540	PFK2	182.774	3	376.585	8	117.66	2
orf19.6541	RPL5	647.701	6	567.177	7	493.069	5
orf19.6559	orf19.6559	157.212	4
orf19.6561	LAT1	804.043	7	774.648	8	356.016	6
orf19.657	SAM2	612.168	10	831.759	11	579.616	10
orf19.6584	PRT1	79.9902	1	232.685	4	44.6367	1
orf19.6596	orf19.6596	69.27	1	92.24	2
orf19.6604	orf19.6604	42.09	1	100.102	2
orf19.6612	orf19.6612			155.554	2	53.1177	1
orf19.6632	ACO2	266.551	3	146.476	2
orf19.6634	VMA2	388.632	7	725.753	10	397.658	8
orf19.6645	HMO1	335.633	4	101.408	2	108.275	1
orf19.6663	RPS25B	197.585	2	184.5	3	144.801	2
orf19.6665	orf19.6665	70.699	2	121.322	3	84.7306	1
orf19.6672	MDJ1			60.9549	2
orf19.6693	orf19.6693	33.6339	1	116.056	2
orf19.6696	TIM9	151.54	2	130.31	3	80.0067	1
orf19.670	SMT3	189.17	2	73.66	1	239.2	2
orf19.6701	orf19.6701	409.678	5	739.609	11	278.665	2
orf19.6702	DED81	569.04	7	599.731	11	286.15	5
orf19.6724	FUM12	383.662	4	479.166	7	416.671	6
orf19.6745	TPI1	347.852	6	949.608	6	276.39	5
orf19.6749	KRS1	471.838	8	489.228	6	338.773	5
orf19.6757	GCY1	193.95	3	101.17	1	86.38	1
orf19.6763	SLK19	174.77	6	392.563	7	201.137	4
orf19.6779	PRO2	57.79	1	55.3733	1	170.915	4
orf19.6783	orf19.6783			91.76	2
orf19.6785	RPS12	807.422	7	986.264	8	423.014	5
orf19.6798	SSN6	88.7411	2	158.12	3	119.401	1
orf19.680	orf19.680	81.34	2
orf19.6809	orf19.6809	54.03	1	91.99	2	104.1	3
orf19.6810	orf19.6810	91.0545	2	213.935	5	75.7257	2
orf19.6814	TDH3	5094.14	17	9942.98	20	3575.16	16
orf19.6844	ICL1	157.333	2	575.227	10	361.875	8
orf19.6846	PHO85	133.254	2			56.5032	1
orf19.6853	orf19.6853	55.7579	2	121.272	3	72.5503	2
orf19.6854	ATP1	1173.75	11	2047.07	15	1219.14	13
orf19.6867	orf19.6867			116.02	2	148.267	2
orf19.6868	orf19.6868			75.4767	2
orf19.6873	RPS8A	678.683	3	422.123	6	546.829	4
orf19.6882	OSM1	104.397	2	474.039	10	121.539	4
orf19.6883	orf19.6883	70.34	1	94.51	3
orf19.6906	ASC1	703.576	10	1066.31	8	779.251	9
orf19.691	GPD2	328.313	9	281.421	4	517.067	7
orf19.6924	HTA1			95.7721	2	137.167	2
orf19.6938	MEU1			97.913	2	52.5447	1
orf19.6975	YST1	555.466	6	959.331	8	381.283	6
orf19.6987	DNM1	99.0138	2	170.458	3	91.89	2
orf19.6991	PRE3	85.2165	2	157.074	3	94.6436	1
orf19.6994	BAT22	137.38	3	278.622	5	76.6903	1
orf19.7001	YCK2			131.787	2
orf19.7011	orf19.7011	169.798	2
orf19.7012	orf19.7012			89.3101	2
orf19.7015	RPP0	616.826	6	553.366	6	441.111	6
orf19.7018	RPS18	379.519	5	590.222	6	460.382	5
orf19.7020	orf19.7020	51.2667	1	63.1686	2
orf19.7021	GPH1	637.783	10	1585.48	20	309.729	7
orf19.7034	orf19.7034	59.36	1	64.99	1	60.5103	1
orf19.704	SOL3	73.884	2	345.711	4	51.0742	1
orf19.7050	NOP15	148.736	2
orf19.7057	orf19.7057	173.513	3	174.199	4	146.283	4
orf19.706	NMD3					69.2148	2
orf19.7062	RPA135	134.866	1	225.599	6
orf19.7064	GLN4	194.977	3	237.011	4	64.49	2
orf19.7076	GBP2	206.706	2	51.73	1	122.547	2
orf19.7080	LEU2	49.3346	1	94.1164	1	139.67	3
orf19.7081	SPL1	145.243	1	106.677	1	85.1333	2
orf19.7085	orf19.7085			78.99	2	54.18	1
orf19.709	PUP2	122.75	2	257.249	2	50.2599	1
orf19.7092	orf19.7092			128.2	2
orf19.7097	orf19.7097	68.72	1	200.828	4	57.4	1
orf19.7107	orf19.7107			56.55	1	59.63	2
orf19.7109	orf19.7109	49.86	1	136.69	3
orf19.7124	RVS161	100.69	2	94.01	2	138.78	2
orf19.713	orf19.713	62.0832	1	48.15	1	140.546	3
orf19.7144	orf19.7144			111.861	2
orf19.715	orf19.715			77.5359	2
orf19.7152	orf19.7152	154.455	3	416.212	6	39.28	1
orf19.7160	orf19.7160	68.76	2	53	1	98.61	2
orf19.7161	SUI3	286.899	3	227.402	5	429.457	4
orf19.717	HSP60	1285.32	17	1045.59	16	1297.74	17
orf19.7178	PRE5	196.026	3	100.041	2	71.42	1
orf19.7187	MAM33	169.847	3	218.343	3	105.943	2
orf19.7188	RPP1B	108.11	1	177.903	1	95.9933	1
orf19.7195	RAD6			120.366	2
orf19.7199	orf19.7199	126.47	3	70.17	2
orf19.7201	SLA2	156.98	2	369.333	5	155.38	1
orf19.7203	orf19.7203	227.806	4	244.026	6	209.047	5
orf19.7214	orf19.7214	61.21	2	129.635	3
orf19.7217	RPL4B	974.96	8	1707.09	8	617.263	8
orf19.7219	FTR1	109.14	2	138.158	1	109.767	1
orf19.7238	NPL3	131.831	2	155.693	2	78.7085	1
orf19.7239	orf19.7239	509.032	7	349.776	7	429.428	6
orf19.7258	DDI1	67.9066	1	56.0924	1	40.5047	1
orf19.7260	orf19.7260			85.2533	2
orf19.7261	orf19.7261	401.081	7	291.911	5	331.058	7
orf19.7263	orf19.7263	98.59	1	44.28	1	109.53	2
orf19.7269	orf19.7269	134.214	2	257.784	4	237.199	5
orf19.7284	ASR2	151.934	3			194.22	3
orf19.7286	RPN7	122.667	2	90.4312	2	67.8567	1
orf19.7288	orf19.7288			118.24	3
orf19.7297	orf19.7297	171.841	3	168.772	4	145.239	1
orf19.7308	TUB1	293.615	6	543.883	8	271.595	6
orf19.7310	orf19.7310	78.8267	2	60.16	1	71.4167	2
orf19.7312	ERG13	455.546	7	561.754	10	371.405	7
orf19.7314	CDG1			61.02	2
orf19.7322	orf19.7322	264.784	5	161.884	2	221.667	3
orf19.7323	CBP1	100.511	1	384.271	7	87.1751	2
orf19.7327	PHO88	152.54	3	255.155	3	205.89	3
orf19.7328	orf19.7328	229.64	4	321.355	6	133.769	2
orf19.7332	ELF1	113.532	3	184.953	2
orf19.734	GLK1	276.579	6	815.105	10	224.399	4
orf19.7350	RCT1	358.643	2	560.862	2	347.435	2
orf19.7362	SKN1	109.43	3	60.44	1	121.272	2
orf19.7368	orf19.7368	43.07	1	111.153	2
orf19.7382	CAM1	351.079	6	378.197	5
orf19.7384	NOG1			61.73	2
orf19.7388	PBS2	121.59	3	177.846	4
orf19.7392	orf19.7392	223.756	5	174.535	4	128.41	2
orf19.7409	ERV25	214.31	2	61.4432	1	109.23	2
orf19.7417	TSA1	622.398	8	1264.41	8	554.741	8
orf19.7421	CYP5	168.339	3	99.1933	3	237.691	4
orf19.7436	AAF1			105.615	2
orf19.7438	UBA1	614.356	12	623.053	9	246.548	3
orf19.7448	LYS9	194.156	4	268.554	4	74.9055	2
orf19.745	VAC8	228.534	3	245.642	2	131.703	3
orf19.7466	ACC1	916.837	21	760.488	15	673.76	13
orf19.7477	YRB1	100.563	1	271.73	3	110.07	1
orf19.7478	orf19.7478	40.65	1	218.9	4
orf19.7481	MDH1	392.605	6	482.554	9	297.87	6
orf19.7484	ADE1			336.625	4	150.473	2
orf19.7501	orf19.7501	96.9266	2	226.36	2	55.8426	1
orf19.7502	orf19.7502	41.32	1	171.655	2
orf19.7514	PCK1	562.994	9	575.322	10	165.977	5
orf19.7520	POT1	138.756	2	164.073	4	169.66	3
orf19.7534	MIS12	349.804	4	321.278	7	166.449	3
orf19.754	YBN5	731.216	12	614.892	10	620.039	9
orf19.7551	ALO1			92.8878	2
orf19.7569	SIK1	489.398	7	584.12	9	351.6	5
orf19.7585	INO1	219.494	5	216.924	3	130.191	2
orf19.7590	orf19.7590	429.697	7	288.471	5	125.878	2
orf19.759	orf19.759	142.156	2	155.374	2	100.64	2
orf19.7592	FAA4	48.8867	1	238.106	3
orf19.7600	FDH3	96.21	3	282.456	5	78.4658	1
orf19.7610	PTP3	231.812	4	352.131	6
orf19.7611	TRX1	115.083	2	91.5602	1	107.347	2
orf19.7613	HCR1			89.5755	3
orf19.7626	EIF4E	131.633	2	119.44	3
orf19.7635	DRS1	52.4102	2	87.2293	2	60.8397	1
orf19.7654	CPR6	230.99	5	315.994	4	188.675	4
orf19.7655	RPO21	65.59	2	302.358	4	93.5884	1
orf19.7676	XYL2	466.237	5	594.347	10	521.89	7
orf19.7678	ATP16	40.8449	1	40.29	1	392.665	3
orf19.772	LYS21	292.176	6			215.741	3
orf19.778	PIL1	701.535	8	1094.86	8	529.364	7
orf19.779	HAT1			69.5667	2
orf19.789	PYC2	79.1018	2	62.8433	2	88.92	1
orf19.797	BAT21	37.97	1	102.137	2	92.1267	2
orf19.798	TAF14	89.0333	2	82.0743	3	54.36	1
orf19.806	VMA7	102.03	2	122.97	1	71.12	2
orf19.815	DCK1	88.8978	1	85.02	2	92.4867	2
orf19.819	orf19.819	105.166	2	177.09	3	263.328	3
orf19.822	orf19.822	330.084	4	243.096	4	226.822	4
orf19.825	GCD7	45.56	1	42.81	1	46.74	1
orf19.837	GNA1	126.32	2	122.04	2	104.02	1
orf19.840	RPL21A	226.201	3	144.386	2	165.328	2
orf19.842	ASR3					100.342	3
orf19.847	YIM1			183.04	2	73.92	1
orf19.85	GPX2	41.8323	1	272.453	3	65.3616	1
orf19.863	orf19.863	154.827	2	233.174	5
orf19.88	ILV5	622.017	8	844.841	10	625.784	8
orf19.882	HSP78	83.83	2	108.882	2	65.6	1
orf19.886	PAN1			57.856	2
orf19.895	HOG1	97.228	1	133.364	4	88.08	1
orf19.900	NSP1	110.14	4	236.913	5	82.6491	2
orf19.903	GPM1	458.086	4	1444.97	8	401.336	4
orf19.904	orf19.904			68.87	2
orf19.92	orf19.92	51.03	1	89.8078	2	232.844	6
orf19.922	ERG11	104.871	4	197.162	6
orf19.923	THR1	49.82	1	211.95	2
orf19.930	PET9	467.443	7	917.55	9	580.558	8
orf19.94	orf19.94	53.2	1	80.41	1	69.5	1
orf19.941	SEC14	193.339	3	131.914	2	72.1932	1
orf19.976	BRE1			71.1333	2
orf19.979	FAS1	932.494	15	1214.76	20	850.754	14
orf19.986	GLY1	180.753	3	184.58	3	104.293	2
orf19.997	orf19.997	151.725	3	103.47	2
orf19.1082.1	orf19.1082.1	276.908	4	268.78	3	92.3167	1
orf19.1409.1	orf19.1409.1	379.597	3	236.017	2	180.973	2
orf19.1738.1	orf19.1738.1			40.65	1	94.26	2
orf19.1789.1	LYS1	147.542	4	180.226	2	62.6202	2
orf19.2066.1	ATP18	215.562	1	89.61	1	187.76	1
orf19.2111.2	RPL38	522.283	3	692.899	3	134.184	2
orf19.2168.3	orf19.2168.3	140.677	2	103.829	2	57.59	1
orf19.2179.2	RPS10	139.292	2	546.99	4	297.201	4
orf19.2309.2	RPL2	618.567	6	1118.44	8	479.69	5
orf19.2322.3	orf19.2322.3			190.905	3	91.17	1
orf19.2329.1	RPS17B	342.592	4	736.165	5	279.022	4
orf19.2416.1	MLC1	528.192	6	634.187	8	669.616	10
orf19.2478.1	orf19.2478.1	729.969	8	699.118	7	263.313	6
orf19.2687.1	orf19.2687.1	161.86	1			196.037	2
orf19.2770.1	SOD1	97.3	1	251.884	3	125.717	1
orf19.2864.1	RPL28	378.159	5	579.46	5	246.494	2
orf19.2994.1	RPS16A	272.287	4	302.902	4	282.418	4
orf19.3003.1	RPL6	272.31	4	359.64	4	588.951	7
orf19.3010.1	ECM33	413.821	3	596.929	3	282.193	3
orf19.3122.2	orf19.3122.2	83.5217	1	38.14	1	163.705	2
orf19.3223.1	orf19.3223.1			76.95	2
orf19.3325.3	RPS21B	1029.86	5	2639.22	5	871.252	4
orf19.3415.1	RPL32	443.483	4	417.371	4	219.78	2
orf19.3572.3	orf19.3572.3	247.693	4	282.648	4	206.836	3
orf19.3690.2	orf19.3690.2	176.687	4	364.342	6	176.252	3
orf19.3782.2	orf19.3782.2	53.4649	1			63.7189	2
orf19.3788.1	RPL30	398.224	4	566.163	3	362.026	4
orf19.3942.1	RPL43A			204.267	2	76.1833	1
orf19.4149.1	orf19.4149.1	230.506	3	270.684	4	175.581	3
orf19.4193.1	RPS13	97.182	2	342.89	3	231.539	4
orf19.4577.3	orf19.4577.3	237.864	2	106.585	2	109.663	1
orf19.4623.3	NHP6A	342.359	3	346.568	2	307.915	3
orf19.4879.2	NTF2	168.245	2	214.889	1	93.9733	1
orf19.4914.1	orf19.4914.1			164.775	3
orf19.4931.1	RPL14	174.554	3	215.215	2	183.169	4
orf19.5006.1	orf19.5006.1	119.443	1	68.13	1	83.39	1
orf19.5079.1	orf19.5079.1	100.94	2
orf19.5137.1	HHO1	261.145	3	181.903	1	88.3592	2
orf19.5225.2	RPL27A	172.134	3	334.563	5	196.585	2
orf19.5231.2	ATP19	74.2872	2	40.74	1	67.2867	1
orf19.544.1	PRE6	195.366	3	211.518	4	153.388	3
orf19.5491.1	ATP14	125.217	1	150.15	3	191.327	3
orf19.5597.1	orf19.5597.1	71.9874	1	56.1078	1	70.71	1
orf19.5660.1	orf19.5660.1	237.837	3	143.093	3	103.462	2
orf19.5917.3	orf19.5917.3	134.054	4			79.1434	2
orf19.5943.1	orf19.5943.1	323.548	3	569.24	6	300.517	3
orf19.5964.2	RPL35	255.93	3	242.44	3	53.78	1
orf19.5996.1	RPS19A	329.168	3	257.966	4	304.458	4
orf19.6220.3	MMD1	157.499	2	304.755	2	183.18	2
orf19.6264.3	orf19.6264.3	122.9	1	331.472	4	74.03	1
orf19.6265.1	RPS14B	348.018	4	457.541	3	278.873	5
orf19.6286.2	RPS27	169.095	1	191.87	2	194.631	1
orf19.6403.1	RPP2A	398.214	4	431.053	3	478.197	5
orf19.6414.3	TPM2	251.46	4	437.087	4	424.422	8
orf19.6415.1	orf19.6415.1	224.701	1	276.006	2	102.951	1
orf19.645.1	VMA13	48.62	1	96.2991	2
orf19.6828.1	orf19.6828.1	54.58	1	78.4221	1	43.7399	1
orf19.687.1	RPL25	257.991	2	258.628	3	80.84	1
orf19.6882.1	orf19.6882.1			189.767	1	190.712	2
orf19.6898.1	orf19.6898.1	70.4761	2	126.139	1	178.545	3
orf19.7043.1	ACB1	75.78	1	244.852	1	187.987	1
orf19.7048.1	RPS28B	91.6319	1	100.433	2	75.6391	1
orf19.7111.1	SOD3	291.643	3	145.122	2	96.7267	2
orf19.7215.3	orf19.7215.3	291.014	5	255.771	3	259.082	5
orf19.729.1	RGD3	40.11	1	64.3128	2
orf19.7509.2	LSM6	64.44	1	115.42	1	45.19	1
orf19.827.1	RPL39	489.061	3	555.331	1	182.8	3
orf19.838.1	RPS9B	219.166	4	402.95	6	252.551	4
orf19.873.1	COX6	349.17	3	378.053	4	243.684	3
orf19.909.1	orf19.909.1			78.1433	2	47.79	1
orf19.953.1	COF1	347.487	4	636.304	6	340.03	3
CaalfMp01	COX2	159.425	2	122.584	2	86.03	1
Macrophage
gi6671549	peroxiredoxin-6	489.888	9	422.176	6	451.288	8
gi6671569	60S acidic ribosomal protein P0	227.07	4	330.965	4	392.733	5
gi6671672	F-actin-capping protein subunit alpha-2			54.4445	2	63.23	1
gi6671696	chromobox protein homolog 1			370.512	2
gi6671702	T-complex protein 1 subunit epsilon	213.341	5	260.256	5	417.549	6
gi6677775	60S ribosomal protein L22	170.39	2	82.07	2	165.08	2
gi6677777	60S ribosomal protein L26			67.1433	2	43.26	1
gi6677783	60S ribosomal protein L30	77.1084	1	55.188	1	57.54	1
gi6677801	40S ribosomal protein S17	353.557	5	141.161	3	199.31	3
gi6677803	40S ribosomal protein S29	81.89	2	208.61	2	171.269	2
gi6677805	40S ribosomal protein S4, X isoform	238.079	4	237.73	4	110.24	2
gi6677809	40S ribosomal protein S6	183.99	5	197.372	4	130.133	4
gi6677813	40S ribosomal protein S8	164.35	3	123.36	2	141.295	2
gi6677833	protein S100-A10			86.04	1	102.95	2
gi6677905	Golgi apparatus protein 1 precursor					82.57	2
gi6677975	transformer-2 protein homolog beta	96.87	1	110.16	2	135.29	2
gi6677995	monocarboxylate transporter 1	92.3833	1	52.94	1	162.406	2
gi6678053	small nuclear ribonucleoprotein-associated protein B	57.1241	1	103.317	3	58.5103	1
gi6678131	spermidine synthase	46.72	1	83.5408	1	61.28	1
gi6678219	tapasin isoform 2 precursor					67.82	2
gi6678225	tubulin-specific chaperone A			47.5	1	66.6667	2
gi6678265	dynein light chain Tctex-type 1	106.96	1	75.48	2	144.127	1
gi6678359	transketolase	436.056	11	434.52	8	557.026	12
gi6678365	GTP-binding nuclear protein Ran	220.725	5	301.837	6	313.453	5
gi6678407	tumor protein D52 isoform 5	336.785	5	222.41	6	365.902	4
gi6678419	tripeptidyl-peptidase 2	304.893	8	162.548	2	179.451	4
gi6678437	translationally-controlled tumor protein	199.16	1	99.36	2	108.18	2
gi6678467	tubulin alpha-4A chain	450.359	9	660.883	9	777.289	11
gi6678469	tubulin alpha-1C chain			965.106	11	926.391	12
gi6678553	vesicle-associated membrane protein 3	157.77	2	121.5	2
gi6678682	galectin-1	891.388	3	827.819	4	1320.12	5
gi6678760	acyl-protein thioesterase 1	80.59	1	60.42	1	92.98	1
gi6678768	myristoylated alanine-rich C-kinase substrate	97.48	2	123.42	1	99.4967	1
gi6678794	dual specificity mitogen-activated protein kinase kinase 1	109.71	2	136.06	1	125.474	1
gi6678832	DNA replication licensing factor MCM6	236.965	7	180.054	5	367.099	8
gi6678924	55 kDa erythrocyte membrane protein	105.122	2	58.3613	1	123.282	2
gi6678952	bifunctional methylenetetrahydrofolate dehydrogenase/cyclohydrolase, mitochondrial precursor	103.947	2	47.07	1	221.32	3
gi6679012	nucleosome assembly protein 1-like 4	196.611	3	173.306	3	235.207	3
gi6679082	glycylpeptide N-tetradecanoyltransferase 1	79.02	2	55.12	1	130.61	3
gi6679233	cyclin-dependent kinase 18	50.67	1			121.893	3
gi6679261	pyruvate dehydrogenase E1 component subunit alpha, somatic form, mitochondrial precursor	83.46	2	65.97	1	114.28	3
gi6679299	prohibitin	240.196	5	164.338	4	338.64	5
gi6679337	phosphatidylinositol transfer protein alpha isoform	90.6314	2	116.91	2	205.633	3
gi6679369	cytosolic phospholipase A2	92.65	2	83.813	2	170.334	4
gi6679421	NADPH--cytochrome P450 reductase	98.2567	3	230.33	2	162.916	2
gi6679439	peptidyl-prolyl cis-trans isomerase A	909.172	9	982.241	9	984.861	9
gi6679465	glucosidase 2 subunit beta precursor	251.617	5	327.539	6	191.041	4
gi6679501	26S protease regulatory subunit 4	144.659	3	170.996	5	418.644	5
gi6679505	26S proteasome non-ATPase regulatory subunit 4	172.68	1	84.21	1	183.25	3
gi6679573	transcriptional activator protein Pur-alpha	86.32	1	44.98	1	75.45	1
gi6679583	ras-related protein Rab-11B	179.54	2	160.34	2	370.695	5
gi6679587	ras-related protein Rab-1A	157.55	2	140.788	3	97.27	1
gi6679601	ras-related C3 botulinum toxin substrate 2 precursor	234.989	4	187.649	3	159.552	3
gi6679641	emerin	62.2567	1	132.75	2
gi6679791	aldose reductase-related protein 2	86.8347	3	65.27	1	89.9735	2
gi6679793	protein phosphatase 1G	97.6733	3	59.32	2
gi6679803	peptidyl-prolyl cis-trans isomerase FKBP1A	279.271	2	226.99	2	74.5679	1
gi6679891	neutral alpha-glucosidase AB	47.67	1			131.83	2
gi6679937	glyceraldehyde-3-phosphate dehydrogenase	1918.07	10	2226.61	10	3177.53	13
gi6679961	myotrophin	103.04	1	82.06	1	72.18	1
gi6680019	glutamate--cysteine ligase regulatory subunit	51.75	1	80.9194	2
gi6680027	glutamate dehydrogenase 1, mitochondrial precursor	257.222	5	235.774	8	436.978	8
gi6680047	guanine nucleotide-binding protein subunit beta-2-like 1	480.674	7	381.888	6	476.674	9
gi6680229	high mobility group protein B2	315.667	4	372.147	6	333.253	5
gi6680309	10 kDa heat shock protein, mitochondrial	397.869	3	320.258	3	200.273	3
gi6680618	medium-chain specific acyl-CoA dehydrogenase, mitochondrial precursor	99.7733	2	105.743	2	123.3	3
gi6680636	adenosine deaminase	140.71	4	59.7933	2	58.34	1
gi6680690	thioredoxin-dependent peroxide reductase, mitochondrial precursor	83.69	1	61.5367	1	41.68	1
gi6680716	ADP-ribosylation factor 1	184.149	3	209.5	3	234.135	6
gi6680720	ADP-ribosylation factor 4	54.17	1	89.9827	1	95.7974	3
gi6680722	ADP-ribosylation factor 5	95.8267	2
gi6680724	ADP-ribosylation factor 6	68.57	1	87.69	1	94.54	1
gi6680744	sodium/potassium-transporting ATPase subunit beta-3	111.19	1	189.713	3	66.93	2
gi6680748	ATP synthase subunit alpha, mitochondrial precursor	739.408	10	627.998	9	1178.48	13
gi6680770	apoptosis regulator BAX	161.411	3	206.951	4	209.501	3
gi6680832	calmodulin	353.18	3	197.116	2	358.93	3
gi6680836	calreticulin precursor	669.392	7	643.625	9	1073.94	11
gi6680840	calumenin isoform 1 precursor	117.46	2			168.27	2
gi6680924	cofilin-1	922.086	8	732.878	9	981.316	10
gi6681069	cysteine and glycine-rich protein 1	189.31	2	232.643	2	94.48	1
gi6681071	cystatin-B	52.41	1	153.515	3	110.389	2
gi6681079	cathepsin B preproprotein	405.883	8	562.107	10	818.78	9
gi6681095	cytochrome c, somatic	479.787	5	330.189	4	413.939	4
gi6681137	acyl-CoA-binding protein isoform 2	118.603	1	100.307	1	96.88	1
gi6752954	actin, cytoplasmic 2	3671.65	17	3650.11	15	4691.53	17
gi6753036	aldehyde dehydrogenase, mitochondrial precursor	273.106	4	616.738	8	581.32	10
gi6753060	annexin A5	622.329	7	754.861	11	872.772	12
gi6753086	DNA-(apurinic or apyrimidinic site) lyase	97.52	1	58.41	1	82.63	1
gi6753094	amyloid-like protein 2 isoform c precursor					93.14	2
gi6753136	copper transport protein ATOX1	181.26	2	220.667	2	131.821	2
gi6753220	complement C1q subcomponent subunit B precursor	128.526	1	113.685	1	118.647	2
gi6753262	F-actin-capping protein subunit beta isoform b	252.697	5	207.528	6	165.92	4
gi6753284	caspase-3	110.661	2	50.14	1	120.76	1
gi6753322	T-complex protein 1 subunit delta	260.984	5	257.97	6	379.179	7
gi6753324	T-complex protein 1 subunit zeta	271.922	5	208.104	6	559.014	8
gi6753332	monocyte differentiation antigen CD14 precursor	199.799	5	239.203	5	153.705	4
gi6753352	macrosialin precursor	56.2775	1	59.4589	1	39.6508	1
gi6753364	cell division control protein 42 homolog isoform 1 precursor	79.42	1	103.87	3	158.19	3
gi6753380	cyclin-dependent kinase 4					65.69	2
gi6753488	COP9 signalosome complex subunit 3	50.8	1			75.88	2
gi6753490	COP9 signalosome complex subunit 4	58.4175	1	54.1881	1	186.128	4
gi6753492	coronin-1A	317.342	7	430.925	8	474.137	8
gi6753494	coronin-1B	45.51	1			61.3293	2
gi6753498	cytochrome c oxidase subunit 4 isoform 1, mitochondrial precursor	107.559	1	114.87	1	239.196	4
gi6753520	protein CREG1 precursor			87.231	1	57.7967	2
gi6753556	cathepsin D precursor	386.734	4	190.964	2	324.743	6
gi6753620	ATP-dependent RNA helicase DDX3X	390.97	6	273.404	7	457.14	8
gi6753654	deoxyribonuclease-2-alpha precursor	137.608	2
gi6753738	eukaryotic translation initiation factor 2 subunit 3, X-linked	125.27	3	144.14	3	219.52	3
gi6753830	high affinity immunoglobulin epsilon receptor subunit gamma precursor	138.81	1	227.093	2	150.006	2
gi6753882	peptidyl-prolyl cis-trans isomerase FKBP4	224.913	3	105.5	3	236.553	4
gi6753912	ferritin heavy chain	112.233	2	81.67	2	46.8631	2
gi6753950	interferon-induced guanylate-binding protein 2	72.55	1			97.31	3
gi6754036	aspartate aminotransferase, mitochondrial	431.766	8	391.654	6	341.499	7
gi6754084	glutathione S-transferase Mu 1	229.761	4			213.347	5
gi6754090	glutathione S-transferase omega-1	286.819	5	157.81	2	153.683	4
gi6754098	beta-glucuronidase precursor	314.25	6	115.944	2	274.601	7
gi6754132	H-2 class I histocompatibility antigen, Q10 alpha chain precursor					72.4136	2
gi6754208	high mobility group protein B1	170.436	4	280.087	4	98.5056	2
gi6754220	heterogeneous nuclear ribonucleoprotein A1 isoform a	439.984	7	531.069	5	670.418	8
gi6754222	heterogeneous nuclear ribonucleoprotein A/B isoform 2	327.213	4	338.389	6	311.142	5
gi6754254	heat shock protein HSP 90-alpha	974.922	17	1035.34	15	1200.51	17
gi6754450	fatty acid-binding protein, epidermal	378.805	5	392.384	6	253.288	5
gi6754474	importin subunit alpha-2	387.658	4	406.344	5	472.296	7
gi6754508	LIM and SH3 domain protein 1	114.881	3	52.4955	1	175.536	3
gi6754524	L-lactate dehydrogenase A chain isoform 1	744.314	11	422.971	7	596.589	11
gi6754696	macrophage migration inhibitory factor	85.4841	2	121.383	1	67.84	1
gi6754724	26S proteasome non-ATPase regulatory subunit 7	188.634	3			122.76	3
gi6754798	neutrophil cytosol factor 2	289.707	5	235.773	5	251.738	5
gi6754870	neighbor of COX4			66.24	1	60.5067	2
gi6754910	nuclear migration protein nudC	164.222	4	176.472	2	211.334	3
gi6754976	peroxiredoxin-1	491.832	8	498.458	7	336.088	7
gi6754994	poly(rC)-binding protein 1	348.856	5	271.621	3	369.735	4
gi6755004	apoptosis-inducing factor 1, mitochondrial precursor	41.94	1	187.124	3	83.64	2
gi6755040	profilin-1	829.612	5	902.302	6	999.72	5
gi6755100	proliferation-associated protein 2G4	166.841	4	149.576	4	210.223	4
gi6755114	peroxiredoxin-5, mitochondrial precursor	66.145	2	78.5468	3
gi6755152	prolyl endopeptidase	167.63	3	138.44	4	340.486	5
gi6755160	interferon-induced, double-stranded RNA-activated protein kinase	58.13	1	72.48	2
gi6755196	proteasome subunit alpha type-4	228.35	4	184.924	2	109.063	2
gi6755198	proteasome subunit alpha type-6	190.736	3	159.12	4	168.796	3
gi6755202	proteasome subunit beta type-3	53.6937	1	54.6312	1	93.4636	2
gi6755210	26S proteasome non-ATPase regulatory subunit 13	68.27	1	79.03	2	88.4935	2
gi6755212	proteasome activator complex subunit 1	141.28	4	209.768	6	112.438	3
gi6755214	proteasome activator complex subunit 3	89.6167	1	100.22	1	203.327	2
gi6755252	transcriptional activator protein Pur-beta	139.793	2	51.2702	1	113.804	2
gi6755358	60S ribosomal protein L8	384.51	2	297.784	2	373.129	2
gi6755364	activated RNA polymerase II transcriptional coactivator p15	120.611	2	107.38	2	72.9267	1
gi6755368	40S ribosomal protein S18	105.506	1	137.512	3	96.35	2
gi6755372	40S ribosomal protein S3	332.19	9	240.142	5	210.337	7
gi6755376	40S ribosomal protein S7			113.294	3	162.907	3
gi6755382	ruvB-like 2	168.927	3	170.114	3	132.34	2
gi6755386	protein S100-A1					131.17	2
gi6755448	vesicle-trafficking protein SEC22b precursor	49.3204	1	153.27	2	71.4633	1
gi6755478	serine/arginine-rich splicing factor 2	126.44	2	50.91	1	168.822	2
gi6755534	solute carrier family 12 member 7			106.045	2	52.3861	1
gi6755594	116 kDa U5 small nuclear ribonucleoprotein component isoform a	269.772	9	233.989	4	266.65	7
gi6755662	signal recognition particle 9 kDa protein	68.57	1	62.34	1	125.727	1
gi6755688	syntaxin-binding protein 2	62.74	1			86.73	2
gi6755742	treacle protein isoform 2	107.849	2	152.333	3	162.606	3
gi6755763	THO complex subunit 4	121.4	2	125.825	2	269.94	3
gi6755847	target of Myb protein 1 isoform 1	87.9933	2	101.99	3	54.2358	1
gi6755863	endoplasmin precursor	830.304	15	872.008	18	795.215	13
gi6755899	translin	96.36	2	104.34	2	64.95	1
gi6755901	tubulin alpha-1A chain	963.422	12
gi6755911	thioredoxin	162.769	1	258.365	2	163.004	1
gi6755963	voltage-dependent anion-selective channel protein 1	371.201	6	408.048	5	368.422	6
gi6755965	voltage-dependent anion-selective channel protein 2	269.664	5	314.817	5	328.8	5
gi6755967	voltage-dependent anion-selective channel protein 3 isoform 2	262.286	3	295.308	4	278.102	3
gi6755995	WD repeat-containing protein 1	479.287	9	457.355	7	624.86	8
gi6756037	14-3-3 protein eta	379.952	5	474.995	7	305.413	5
gi6756039	14-3-3 protein theta	271.079	6	199.382	4	244.067	4
gi6756053	zinc finger protein ZPR1	288.24	4	109.27	2	225.597	5
gi6756085	zyxin	279.539	4	221.219	4	184.18	4
gi6806903	sarcoplasmic/endoplasmic reticulum calcium ATPase 2 isoform b	55.8467	1	90.3833	2	101.222	3
gi6857783	low affinity immunoglobulin gamma Fc region receptor II-b isoform 2	96.46	2	162.283	4	150.506	2
gi6996911	argininosuccinate synthase	124.17	2	138.885	3	232.892	5
gi6996913	annexin A2	674.73	12	708.338	11	1007.62	13
gi6996917	glucose-6-phosphate 1-dehydrogenase X	458.963	8	299.34	6	483.681	6
gi7106289	dihydrofolate reductase	107.403	3	130.961	3	117.913	3
gi7106301	microtubule-associated protein RP/EB family member 1	142.907	4	120.701	3	54.14	1
gi7106303	EH domain-containing protein 1	310.78	8	390.066	8	280.179	6
gi7106387	proteasome subunit alpha type-5	219.214	5	221.368	3	288.546	5
gi7106389	proteasome subunit alpha type-7	331.407	4	356.535	5	329.825	4
gi7106399	ribonucleoside-diphosphate reductase subunit M2	120.822	2	165.171	3	143.9	3
gi7106439	tubulin beta-5 chain	1784.35	18	1983.28	21	1507.47	20
gi7110703	26S protease regulatory subunit 8	208.32	2	273.595	6	356.472	6
gi7242142	COP9 signalosome complex subunit 7a isoform 1	38.67	1	51.29	1	55.06	1
gi7242171	proliferating cell nuclear antigen	242.936	4	255.067	2	271.227	6
gi7242187	legumain precursor			67.81	1	83.559	2
gi7242197	proteasome subunit beta type-1 precursor	152.703	2	77.47	1	197.773	4
gi7304931	ribosome biogenesis protein BOP1	50.4867	1	88.9267	2	67.03	2
gi7304955	SLAM family member 5 isoform 1 precursor	71.41	2	99.5	1
gi7304963	chloride intracellular channel protein 4	141.073	1	195.793	3	332.663	5
gi7304971	COP9 signalosome complex subunit 5	90.01	1	106.832	2	96.9267	1
gi7305061	peptidyl-prolyl cis-trans isomerase FKBP3	43.7021	1	97.4791	1	79.4824	2
gi7305075	ras GTPase-activating protein-binding protein 1	371.717	7	318.247	5	377.54	6
gi7305121	glycogenin-1	67.42	1	123.13	1	83.17	1
gi7305143	hexokinase-2	72.7307	1			159.937	2
gi7305261	methyl-CpG-binding domain protein 3					106.04	2
gi7305363	platelet-activating factor acetylhydrolase IB subunit alpha	219.39	2	92.47	1	94.6233	2
gi7305395	purine nucleoside phosphorylase	90.4229	1	179.063	2	79.44	1
gi7305443	60S ribosomal protein L7a	257.571	4	235.804	3	198.57	4
gi7305485	endophilin-A2 isoform 1	74.4267	1	40.32	1	106.97	2
gi7305581	mitochondrial import inner membrane translocase subunit Tim13	183.421	3	62.82	2	140.78	1
gi7305619	ubiquitin carboxyl-terminal hydrolase 5	400.369	8	270.55	4	356.954	4
gi7657011	DNA damage-binding protein 1			78.59	3	108.54	4
gi7657031	5'(3')-deoxyribonucleotidase, cytosolic type			61.26	1	127.35	2
gi7657067	ERO1-like protein alpha precursor	84.884	1	108.054	2
gi7657357	nucleosome assembly protein 1-like 1 isoform 2	241.036	4	177.662	3	173.832	5
gi7709986	SUMO-activating enzyme subunit 2	317.22	5	79.6633	2	206.393	3
gi7710014	cullin-3					112.1	2
gi7710018	erythrocyte band 7 integral membrane protein	127.912	4	198.528	3	227.16	4
gi7710086	ras-related protein Rab-10	141.414	2	128.237	3	55.33	1
gi7948999	peroxiredoxin-4 precursor	130.379	3	187.28	3	135.938	3
gi7949005	ATP synthase-coupling factor 6, mitochondrial precursor	121.483	1	87.74	2	148.677	2
gi7949018	hsp90 co-chaperone Cdc37	277.387	3	125.376	4	311.409	4
gi7949020	cyclin-dependent kinase 2 isoform 2			70.11	1	73.01	2
gi7949037	delta(3,5)-Delta(2,4)-dienoyl-CoA isomerase, mitochondrial precursor					151.757	2
gi8392847	alpha-centractin	79.7307	2	102.31	1	140.285	3
gi8393739	lysozyme C-2 precursor	91.74	1	95.9871	1	66.65	1
gi8393866	ornithine aminotransferase, mitochondrial precursor	235.213	5	144.362	3	134.399	3
gi8394027	serine/threonine-protein phosphatase 2A 65 kDa regulatory subunit A alpha isoform	104.387	3	108.308	2	265.855	6
gi8394239	squamous cell carcinoma antigen recognized by T-cells 3	81.9121	1	60.14	1	99.8	1
gi8394460	tropomodulin-3	240.607	5	140.91	3	298.641	6
gi8567338	coatomer subunit gamma-1 isoform 1	143.439	3	68.3944	2	117.896	3
gi8567340	coatomer subunit gamma-2			66.6172	2	48.06	2
gi8567400	60S ribosomal protein L27	125.917	3	125.713	3	116.517	3
gi8567402	serine/arginine-rich splicing factor 3			97.6367	2
gi9055324	src kinase-associated phosphoprotein 2	198.848	6	176.467	6	360.019	9
gi9055370	eukaryotic translation initiation factor 3 subunit I	58.2533	1	96.7326	2	150.24	3
gi9507097	endophilin-B1	98.53	2			93.95	2
gi9625037	rho-related GTP-binding protein RhoG precursor	184.67	2	99.31	2	257.693	5
gi9789873	methionine aminopeptidase 2			145.38	2	65.1971	2
gi9789913	coatomer subunit zeta-1			145.776	2
gi9789995	stathmin	57.1537	2	64.05	1
gi9789997	LETM1 and EF-hand domain-containing protein 1, mitochondrial precursor	39.16	1			146.587	2
gi9790017	prostaglandin E synthase 3	78.9391	2	84.45	2	77.79	1
gi9790019	acid ceramidase precursor	77.0833	2	107.26	2	55.79	1
gi9790051	6-phosphofructokinase type C	280.491	7	316.993	6	416.931	6
gi9790083	ruvB-like 1	70.79	1	301.011	4	77.71	1
gi9790125	transgelin-3			171.69	2
gi9790141	actin-related protein 2/3 complex subunit 3	269.652	3	152.563	2	232.039	3
gi9790217	small acidic protein	315.113	2	311.51	2	267.38	2
gi9790219	destrin	228.144	3	188.52	2	176.734	3
gi9790259	programmed cell death protein 5	160.934	3	107.91	2	93.1544	1
gi9845253	heterogeneous nuclear ribonucleoprotein H2			483.868	5
gi9903607	protein canopy homolog 2 precursor	48.17	1	91.63	1	98.97	2
gi9910548	SH3 domain-binding glutamic acid-rich-like protein	265.816	2	351.639	4	350.495	4
gi9910550	signal peptidase complex catalytic subunit SEC11A	52.19	1	57.99	1	67.64	1
gi9910568	signal-transducing adaptor protein 1					184.538	2
gi10181116	28S ribosomal protein S31, mitochondrial precursor	48.57	1			57.6067	2
gi10242373	DNA replication licensing factor MCM7	95.64	1	236.973	4	282.306	5
gi10257421	centrin-2					74.2133	2
gi10946574	creatine kinase B-type	738.749	10	841.777	7	1174.09	11
gi10946578	thymosin beta-4	81.7333	1	42.5	1	65.36	1
gi10946854	ribose-phosphate pyrophosphokinase 1	122.85	1	57.09	1	88.65	1
gi10946870	alcohol dehydrogenase [NADP(+)]	253.535	6	254.689	7	219.247	4
gi10946928	heterogeneous nuclear ribonucleoprotein H	367.967	4	488.007	5	394.09	4
gi10946940	ras-related protein Rab-2A	106.01	1	154.64	2	63.59	1
gi10946972	coatomer subunit epsilon	45.91	1			194.819	2
gi11096332	UPF0160 protein MYG1, mitochondrial precursor	258.001	5	244.33	5	116.73	3
gi11225264	lymphocyte-specific protein 1 isoform 2	746.41	5	499.573	7	573.789	6
gi11230802	alpha-actinin-4	559.59	12	620.86	14	930.927	18
gi11464971	pleckstrin	196.843	2	192.79	3	150.255	1
gi11528490	protein flightless-1 homolog	173.009	2	132.57	2	175.935	6
gi11596855	transferrin receptor protein 1	128.92	2	89.77	1	113.64	3
gi11968166	cathepsin Z preproprotein	326.73	3	117.716	1	167.127	3
gi12328814	serine/threonine-protein kinase 4	175.78	2	108.84	2	190.23	2
gi12331398	secretory carrier-associated membrane protein 2	85.97	1	82.36	1	108.81	2
gi12584984	pescadillo homolog			72.8936	2	94.1333	1
gi12963511	40S ribosomal protein S19	239.828	7	261.575	6	275.942	6
gi12963569	protein phosphatase 1 regulatory subunit 7	109.811	1	187.725	3	285.632	4
gi12963591	stomatin-like protein 2			122.03	2	75.46	1
gi12963615	tubulin beta-3 chain	1223.4	12	1125	14	997.443	12
gi12963643	39S ribosomal protein L46, mitochondrial			62.23	1	121.367	2
gi12963667	epididymal secretory protein E1 precursor	63.0167	1	89.68	2
gi12963737	exportin-2	293.448	3	137.446	2	286.543	5
gi13195604	40S ribosomal protein S23	122.14	1	136.103	1	170.23	1
gi13195624	NADH dehydrogenase [ubiquinone] 1 alpha subcomplex subunit 10, mitochondrial precursor	49.7733	1			95.9733	3
gi13277350	WD repeat-containing protein 61 isoform a	117.85	3			138.747	1
gi13384620	heterogeneous nuclear ribonucleoprotein K	556.823	9	595.999	10	714.299	11
gi13384672	putative rRNA methyltransferase 3					123.663	2
gi13384700	thioredoxin domain-containing protein 12 precursor			64.4103	2	42.79	1
gi13384730	SAP domain-containing ribonucleoprotein	70.1	1	118.617	2	42.4127	1
gi13384742	28S ribosomal protein S36, mitochondrial isoform 1					68.02	2
gi13384758	adaptin ear-binding coat-associated protein 2	40.86	1			154.49	2
gi13384778	6-phosphogluconolactonase	81.18	2	167.16	3	133.07	3
gi13384810	acylphosphatase-1	45.79	1	54.63	1	77.4746	2
gi13384904	28S ribosomal protein S22, mitochondrial			46.1793	1	108.186	3
gi13385006	cytochrome c1, heme protein, mitochondrial	54.68	1	89.5833	1	62.23	1
gi13385036	60S ribosomal protein L15	124.822	3	111.678	1	211.321	4
gi13385044	60S ribosomal protein L35	69.9792	1	50.7573	1	68.5333	1
gi13385090	cytochrome c oxidase subunit 6B1	91.78	2	157.59	2
gi13385196	tetratricopeptide repeat protein 35	128.673	2	135.29	2	77.5067	1
gi13385268	cytochrome b5	107.2	1	157.74	1	68.6733	1
gi13385290	calcium-regulated heat stable protein 1	60.55	1	48.2	1	35.69	1
gi13385296	basic leucine zipper and W2 domain-containing protein 1	50.4	1			158.92	3
gi13385312	perilipin-3	373.353	5	532.639	9	618.288	8
gi13385324	cysteine and histidine-rich domain-containing protein 1	110.44	2	76.59	1
gi13385406	coiled-coil domain-containing protein 43	66.75	1			79.6333	2
gi13385408	60S ribosomal protein L11	79.82	2	78.39	1
gi13385454	glycine amidinotransferase, mitochondrial precursor	123.393	1	73.53	1	86.7267	1
gi13385466	prostaglandin reductase 1	65.15	1	113.39	1	63.53	1
gi13385472	60S ribosomal protein L14	253.033	3	202.823	1	113.065	2
gi13385518	ADP-ribosylation factor-like protein 8B	103.537	1			118.68	2
gi13385598	small nuclear ribonucleoprotein Sm D3	123.054	2	74.15	1	66.345	1
gi13385624	eukaryotic translation initiation factor 2 subunit 1	443.422	6	344.273	5	356.462	5
gi13385652	40S ribosomal protein S20	152.271	3	108.13	2	77.93	2
gi13385670	28S ribosomal protein S34, mitochondrial	45.52	1	64.1867	1	58.7482	1
gi13385726	cytochrome b-c1 complex subunit 7			108.532	2	83.8231	2
gi13385746	MORF4 family-associated protein 1	53.55	1	84.92	2	56.53	1
gi13385752	39S ribosomal protein L49, mitochondrial			57.4557	1	79.29	2
gi13385798	dynactin subunit 4					63.8088	2
gi13385800	transcription elongation factor B polypeptide 2			99.8325	2	48.266	2
gi13385810	UPF0368 protein Cxorf26 homolog	153.669	3	109.913	1	96.32	2
gi13385878	sorting nexin-2	371.53	10	386.202	11	456.408	10
gi13385932	ubiquitin-fold modifier 1 precursor	84.05	2	62.96	1	51.79	2
gi13385942	citrate synthase, mitochondrial precursor	113.894	3	67.84	1	121.219	3
gi13385958	40S ribosomal protein S27-like	64.5467	1	47.2567	1	58.25	1
gi13385994	small nuclear ribonucleoprotein G	108.854	1	64.03	1	39.9651	1
gi13385998	heat shock protein 75 kDa, mitochondrial precursor	309.565	3	206.208	1	235.757	4
gi13386010	60S ribosomal protein L22-like 1					107.83	2
gi13386026	UPF0568 protein C14orf166 homolog	50.66	1	40.76	1	125.8	2
gi13386032	nuclear transport factor 2	46.1405	1	75.1806	2	46.28	1
gi13386034	40S ribosomal protein S13	100.16	2	151.223	4	167.647	3
gi13386054	actin-related protein 2/3 complex subunit 4 isoform 1	78.5576	1	117.141	3	191.35	5
gi13386062	apolipoprotein O-like precursor	97.8633	2	55.8433	1	71.83	1
gi13386092	density-regulated protein	105.737	1	173.26	2
gi13386338	ras-related protein Rap-2b precursor	91.5787	1	109.466	2	129.767	2
gi13399310	40S ribosomal protein S10	55.89	1	71.84	1	71.2067	1
gi13430890	histone H1.4	355.579	5	597.553	5	430.694	5
gi13507656	endoplasmic reticulum aminopeptidase 1 precursor	102.79	1	38.48	1	69.91	2
gi13507672	G-protein coupled receptor 84	43.41	1	62.47	1	240.543	3
gi13540503	immunoglobulin superfamily member 6 precursor					57.74	2
gi13591862	protein SET isoform 1	123.953	1	151.44	2	171.564	3
gi13928670	vacuolar protein sorting-associated protein 35	295.741	6	288.804	6	290.073	4
gi13937355	S-formylglutathione hydrolase			244.374	5	229.644	3
gi13937391	guanine nucleotide-binding protein G(I)/G(S)/G(T) subunit beta-2	66.6	1	84.8567	2	111.76	3
gi13994195	serine/threonine-protein phosphatase PP1-alpha catalytic subunit	155.786	3	203.924	4	309.458	7
gi14140240	Golgi phosphoprotein 3			67.56	1	84.36	2
gi14149637	cyclin-dependent kinase 6			49.19	1	102.52	2
gi14149647	60S ribosomal protein L9	104.435	2	161.396	2	135.813	3
gi14149750	PRA1 family protein 3	68.56	1			108.13	2
gi14192922	actin, alpha cardiac muscle 1	1759.59	11	1627.3	9	1633.48	10
gi14389431	stress-induced-phosphoprotein 1	337.056	6	283.403	6	300.872	7
gi14916479	cation-dependent mannose-6-phosphate receptor precursor	334.975	2	201.23	2	376.597	2
gi15426055	coatomer subunit beta			157.195	4	219.471	3
gi15617203	chloride intracellular channel protein 1	371.191	7	313.232	5	261.038	4
gi15805016	ubiquilin-4					119.223	2
gi15808988	eukaryotic translation initiation factor 4H	106.411	2	148.78	1	73.25	1
gi15809002	vacuolar-sorting protein SNF8	66.4	1			60.4	2
gi16418339	60S ribosomal protein L10	172.187	2	162.139	2	174.977	3
gi16716381	lysine--tRNA ligase isoform 2	176.033	1	152.957	3	142.13	2
gi16716467	sialic acid synthase	109.88	2	99.16	3	52.04	1
gi17933766	engulfment and cell motility protein 1 isoform 3	40.07	1			71.4102	2
gi18017602	SH3 domain-binding glutamic acid-rich-like protein 3	114.708	1	82.53	1	126.906	2
gi18017605	ubiquitin-conjugating enzyme E2 N	80.79	2	71.58	1
gi18079339	aconitate hydratase, mitochondrial precursor	518.241	8	640.16	12	645.685	9
gi18079341	eukaryotic translation initiation factor 3 subunit H	207.49	5	99.0767	1	113.009	2
gi18087805	40S ribosomal protein S2	187.133	4	191.486	5	285.512	6
gi18152793	pyruvate dehydrogenase E1 component subunit beta, mitochondrial precursor	135.887	2	61.56	1	220.046	5
gi18158420	calcium/calmodulin-dependent protein kinase type II subunit delta isoform 3	50.2	1	186.793	1	187.752	4
gi18250284	isocitrate dehydrogenase [NAD] subunit alpha, mitochondrial precursor	227.235	6	223.17	3	289.12	5
gi18250296	60S ribosomal protein L24	154.167	3	141.56	1	264.589	3
gi18266680	succinyl-CoA:3-ketoacid-coenzyme A transferase 1, mitochondrial precursor	141.94	2	208.575	3	217.919	3
gi18390323	ras-related protein Rab-14	146.035	2	189.383	4	111.443	3
gi18700004	3-ketoacyl-CoA thiolase A, peroxisomal precursor	154.687	2	218.319	5	241.655	8
gi18700024	isocitrate dehydrogenase 3, beta subunit	115.959	3	163.857	4	179.02	2
gi19111164	small ubiquitin-related modifier 2 precursor	137.45	1	127.51	1	164.27	1
gi19482160	coactosin-like protein	110.346	2	93.3615	3	207.01	4
gi19526463	endoplasmic reticulum resident protein 29 precursor	180.814	3	210.68	4	314.01	3
gi19526826	vacuolar protein sorting-associated protein 26A isoform a	98.12	1			135.29	3
gi19526852	nicotinate-nucleotide pyrophosphorylase [carboxylating]	59.01	2
gi19526878	pyrroline-5-carboxylate reductase 2	211.14	4	90.1967	2	114.16	3
gi19526912	hsc70-interacting protein	194.728	3	232.719	5	133.096	3
gi19526920	serine/threonine-protein kinase MST4	48.63	1	66.79	1	87.82	2
gi19526986	argininosuccinate lyase	151.815	2	123.694	2	71.4933	1
gi19527026	leucine-rich repeat-containing protein 59	127.222	3	157.94	2	45.78	1
gi19527028	vigilin	193.214	4	319.672	8	404.524	7
gi19527174	splicing factor 3B subunit 3	108.433	1	148.459	1	202.643	5
gi19527228	CDGSH iron-sulfur domain-containing protein 1					83.0367	2
gi19527256	ATP-dependent RNA helicase DDX1	131.712	3	143.747	2	220.255	5
gi19527358	pre-mRNA-processing factor 19 isoform 2	90.69	2	87.24	1	210.435	4
gi19527376	anamorsin	71.6667	1	120.348	2	105.988	3
gi19527388	ubiquitin thioesterase OTUB1	92.57	1	50.37	1	111.543	2
gi19705424	26S proteasome non-ATPase regulatory subunit 3	74.71	1	138.88	3	146.928	1
gi19705578	V-type proton ATPase subunit B, brain isoform	461.407	6	382.808	5	234.044	4
gi19745150	NADH-cytochrome b5 reductase 3	220.613	5	361.55	6	258.122	5
gi19882201	26S proteasome non-ATPase regulatory subunit 2	418.011	7	526.477	9	415.502	8
gi19882207	farnesyl pyrophosphate synthase isoform 2	178.885	3	333.17	5	259.037	4
gi19923863	apolipoprotein B receptor	51.089	1	43.68	1	61.352	1
gi20070412	ATP synthase subunit O, mitochondrial precursor			93.99	1	68.1369	2
gi20149756	eukaryotic initiation factor 4A-III	318.411	5	367.645	5	307.759	3
gi20270031	general transcription factor IIF subunit 1			58.44	1	134.232	2
gi20270289	protein HEXIM1	88.7103	3	57.066	1	48.81	1
gi20806109	poly [ADP-ribose] polymerase 1	131.45	2	118.087	3	115.303	3
gi20806532	DNA-binding protein A short isoform	378.751	4	311.38	4	333.016	4
gi20982845	RNA-binding protein FUS	187.981	3	165.555	3	192.866	3
gi21281687	deoxyuridine triphosphatase isoform 2	203.42	3	114.473	2	327.715	4
gi21281693	paxillin isoform alpha					124.01	2
gi21311891	transmembrane protein 43			87.55	2	55.28	1
gi21312012	NADH dehydrogenase [ubiquinone] 1 alpha subcomplex subunit 8	74.13	1	92.74	1	62.1	1
gi21312062	transmembrane emp24 domain-containing protein 10 precursor	181.986	4	146.33	2	139.74	3
gi21312216	gasdermin-D	70.5916	1	100.31	2	106.97	1
gi21312256	scavenger mRNA-decapping enzyme DcpS	139.937	1	189.354	3	245.632	5
gi21312314	dual specificity protein phosphatase 3	138.153	1	209.387	1	145.53	1
gi21312406	ADP-dependent glucokinase precursor	53.48	1	70.21	1	64.59	1
gi21312410	tumor necrosis factor alpha-induced protein 8-like protein 2	91.86	1	124.33	2	46.9	1
gi21312422	N-alpha-acetyltransferase 50	58.7373	1	55.2733	1	84.1211	2
gi21312520	dihydropteridine reductase			171.183	2	200.2	2
gi21312524	NADH-cytochrome b5 reductase 1					109.32	2
gi21312712	transcription elongation factor B polypeptide 1	241.311	3	126.66	2	153.48	2
gi21312888	ubiquitin-conjugating enzyme E2 C	49.59	1	108.175	2	44.71	1
gi21313144	obg-like ATPase 1 isoform a	110.013	2	84.12	1	154.65	4
gi21313162	ras-related protein Rab-1B	128.313	2	131.678	4	104.127	1
gi21313536	dihydrolipoyllysine-residue succinyltransferase component of 2-oxoglutarate dehydrogenase complex, mitochondrial	66.28	1	164.84	2	85.26	1
gi21313618	coiled-coil-helix-coiled-coil-helix domain-containing protein 3, mitochondrial precursor	132.094	2	111.97	1
gi21313640	AP-2 complex subunit beta isoform b					98.57	2
gi21313668	adipocyte plasma membrane-associated protein			58.12	2
gi21313679	ATP synthase subunit d, mitochondrial	311.258	6	251.901	5	339.737	7
gi21314832	UTP--glucose-1-phosphate uridylyltransferase					81.6667	2
gi21361209	histone H4	967.684	7	855.761	6	948.491	7
gi21426821	40S ribosomal protein S28			123.224	2	50.23	1
gi21426823	histone H1.1	232.701	4	251.211	3	209.553	3
gi21426847	astrocytic phosphoprotein PEA-15 isoform 2	204.459	2	111.643	2	175.96	2
gi21426889	40S ribosomal protein S11	102.1	1	150.545	4	90.24	1
gi21426893	histone H1.5	246.175	3	438.121	5	298.829	5
gi21450053	protein FAM49B	383.801	4	200.083	4	163.087	3
gi21450129	acetyl-CoA acetyltransferase, mitochondrial precursor	229.449	3	169.873	2	258.278	5
gi21450277	sodium/potassium-transporting ATPase subunit alpha-1 precursor	635.722	10	804.105	8	607.385	13
gi21450287	cold shock domain-containing protein E1 isoform 1	182.611	3	195.054	7	187.051	5
gi21450321	sodium/potassium-transporting ATPase subunit alpha-3	365.501	5	512.27	5	284.861	5
gi21450323	heterogeneous nuclear ribonucleoprotein U-like protein 1 isoform 1					93.12	2
gi21450325	flavin reductase (NADPH)	153.739	3	144.22	2	180.307	4
gi21450625	eukaryotic initiation factor 4A-I isoform 1	828.57	13	842.825	12	983.089	11
gi21489933	mitogen-activated protein kinase 3			134.886	3
gi21536222	40S ribosomal protein S21	142.533	2	88.36	1	92.79	1
gi21536228	putative RNA-binding protein Luc7-like 1 isoform 1					160.975	3
gi21539593	interferon-induced transmembrane protein 3	168.582	3	172.033	1	202.259	3
gi21553309	NAD(P)H-hydrate epimerase precursor			122.457	2	99.8867	1
gi21703810	ubiquitin-like protein 4A			41.86	1	69.19	2
gi21703842	tRNA-splicing ligase RtcB homolog	65.97	2	132.139	4	90.76	2
gi21703856	beta-arrestin-2	102.957	1	61.65	1	163.429	2
gi21703972	NAD-dependent malic enzyme, mitochondrial precursor	71.33	2	94.44	2	94.7243	2
gi21704066	ras-related protein Rap-1A precursor			119.001	3	114.362	3
gi21704096	TAR DNA-binding protein 43 isoform 1	144.13	2	108.19	1	151.08	2
gi21704100	trifunctional enzyme subunit beta, mitochondrial precursor	143.379	2	157.541	5	92.3267	1
gi21704140	3-hydroxyisobutyrate dehydrogenase, mitochondrial precursor	74.93	1	74.54	2	52.6733	1
gi21704144	S-adenosylmethionine synthase isoform type-2	291.894	3	244.292	3	264.245	3
gi21704148	MOB kinase activator 1A	123.53	1	111.81	1	106.99	2
gi21704162	NEDD8-conjugating enzyme Ubc12 isoform 1			59.528	2
gi21728376	myosin regulatory light chain 12B	279.279	6	355.015	6	206.209	4
gi21746161	tubulin beta-2B chain	1397.37	13	1279.37	16
gi22094075	ADP/ATP translocase 2	279.91	6	365.455	7	405.445	6
gi22094119	unconventional myosin-XVIIIa	43.28	1	62.0933	1	198.029	3
gi22094123	transcription elongation factor SPT5	138.69	3	94.73	2	163.36	2
gi22095003	splicing factor 3A subunit 3	190.661	5	106.209	2	229.878	5
gi22122387	cystathionine gamma-lyase	148.874	4	353.825	5	297.906	6
gi22122389	mini-chromosome maintenance complex-binding protein	47.29	1	72.01	1	70.0757	2
gi22122515	activator of 90 kDa heat shock protein ATPase homolog 1	96.25	2			65.49	1
gi22122615	beta-centractin	59	2
gi22122625	3-hydroxyisobutyryl-CoA hydrolase, mitochondrial precursor	66.9325	1	88.39	2	65.76	2
gi22122641	niban-like protein 1	108.192	3	77.09	2	215.076	4
gi22122651	pre-B-cell leukemia transcription factor-interacting protein 1	75.32	1	76.8733	2	67.28	1
gi22122795	cytoplasmic dynein 1 light intermediate chain 1	101.8	2	160.407	3	118.723	2
gi22122825	actin-related protein 2	443.672	6	380.624	6	335.056	6
gi22128627	sorbitol dehydrogenase	78.12	2	82.85	3	77.73	1
gi22164792	39S ribosomal protein L12, mitochondrial precursor	115.34	2	136.363	3	60.9934	2
gi22165384	tubulin beta-4B chain	1643.06	17	1704.72	19	1680.66	20
gi22203753	inorganic pyrophosphatase 2, mitochondrial precursor	96.27	2	135.347	3	55.01	2
gi22203755	eukaryotic translation initiation factor 3 subunit C	297.275	7	225.01	4	388.756	9
gi22267440	osteoclast-stimulating factor 1	121.28	1	58.0546	2	106.344	4
gi22267442	cytochrome b-c1 complex subunit 2, mitochondrial precursor	370.246	6	217.113	4	512.221	6
gi22296603	COMM domain-containing protein 3	91.1284	2			110.363	1
gi22779899	cell division cycle 5-like protein			187.241	3	95.0633	2
gi23346481	leucine-rich repeat-containing protein 25 precursor	170.529	1	224.18	2	190.46	2
gi23510313	wiskott-Aldrich syndrome protein family member 2	135.821	2	46.96	1	66.27	1
gi23821025	CAP-Gly domain-containing linker protein 1	87.0991	2			52.51	1
gi23943795	nck-associated protein 1-like	54.97	1	76.7867	1	148.4	2
gi23956082	60S ribosomal protein L5	225.156	5	196.621	4	151.675	3
gi23956096	general vesicular transport factor p115	182.737	5	122.853	3	185.909	5
gi23956104	GTP:AMP phosphotransferase, mitochondrial	55.66	1	66.6	1	73.9775	1
gi23956166	luc7-like protein 3	148.207	2	76.6633	1	102.85	2
gi23956176	suppressor of G2 allele of SKP1 homolog	171.31	4	124.69	2	117.5	2
gi23956194	ADP-ribosylation factor-like protein 8A			73.5865	1	108.999	2
gi23956214	splicing factor, proline- and glutamine-rich	268.695	5	341.981	5	318.669	5
gi23956396	erlin-2	106.55	2	93.63	2	125.893	2
gi24025665	pleckstrin homology domain-containing family O member 2	365.654	5	269.819	5	313.957	3
gi24418903	fermitin family homolog 3	176.707	3	79.6362	1	358.683	9
gi24418919	glycogen phosphorylase, brain form	77.253	1			156.259	3
gi24431937	nmrA-like family domain-containing protein 1	105.1	1	89.41	2	89.3333	3
gi24762230	40S ribosomal protein S15a	89.7608	4	147.049	3	147.026	4
gi25141233	matrin-3	58.1133	1	82.0767	1	169.858	4
gi25742730	60S ribosomal protein L32	208.714	3	179.354	2	153.22	2
gi26006861	pyridoxal kinase	70.5	1	70.07	1	95.97	2
gi26024309	phosphoribosyl pyrophosphate amidotransferase	44.21	1	81.4967	2	55.27	1
gi26080416	leupaxin	143.614	3	98.21	2	123.93	2
gi26080429	aldehyde dehydrogenase family 16 member A1	92.74	1			105.96	2
gi26986603	1-phosphatidylinositol 4,5-bisphosphate phosphodiesterase gamma-2	189.657	2	147.66	3	190.35	5
gi27229051	adaptin ear-binding coat-associated protein 1			63.74	2	55.07	1
gi27229055	huntingtin-interacting protein K	155.41	1	64.37	1	106.567	1
gi27229277	threonine--tRNA ligase, cytoplasmic	126.445	3	136.966	4	160.8	7
gi27369533	nuclear pore complex protein Nup93	106.562	2	148.118	2	189.532	4
gi27369539	ras-related protein Rap-2c precursor			56.05	1	66.69	2
gi27369998	calcium-binding mitochondrial carrier protein SCaMC-1	53.86	1	101.599	1	84.0762	1
gi27370092	elongation factor Tu, mitochondrial isoform 1	107.288	2	186.708	3	189.539	5
gi27552760	mitochondrial import receptor subunit TOM70					64.0067	2
gi27734154	ras-related protein Rab-8B	174.942	3	136.023	3	82.92	1
gi27754007	acyl carrier protein, mitochondrial precursor	54.64	2	93.7	2	38.0457	1
gi27754056	tubulin beta-6 chain	793.963	10	553.915	11	891.446	12
gi27754065	inorganic pyrophosphatase	100.106	1	170.747	3	117.264	2
gi27754103	26S protease regulatory subunit 10B	132.363	3	273.56	4	307.81	5
gi27764886	COP9 signalosome complex subunit 7b			60.99	1	88.34	2
gi27804323	selenocysteine lyase	62.73	1	149.18	2	196.825	4
gi28076885	histone acetyltransferase type B catalytic subunit	52.01	1	96.44	1	70.9722	1
gi28076935	dynactin subunit 2 isoform 3	205.218	4	165.049	4	162.807	3
gi28077029	phosphoenolpyruvate carboxykinase [GTP], mitochondrial	289.147	3	154.924	3	112.907	3
gi28077049	charged multivesicular body protein 4b	140.563	3	65.9706	1	129.284	1
gi28077067	tubulin-specific chaperone D	166.299	3	56.7033	1	93.3567	3
gi28202007	methionine aminopeptidase 1	100.931	1			86.5455	2
gi28316760	histone H2B type 1-B	295.188	2	277.291	2	534.367	2
gi28372479	40S ribosomal protein S25			161.155	4	115.598	3
gi29293805	cytohesin-4			113.84	2	103.987	1
gi29293809	ATP-citrate synthase isoform 2	199.628	3	261.046	3
gi29788764	adenylosuccinate lyase	114.955	2	109.293	2	184.327	5
gi29788787	heterogeneous nuclear ribonucleoprotein Q isoform 2	380.015	5	199.378	4	444.735	8
gi29789020	H-2 class II histocompatibility antigen gamma chain isoform 2					90.62	2
gi29789080	coatomer subunit beta'	100.485	1	131.33	2	115.934	2
gi29789199	importin-5	173.317	4	112.263	2	454.332	8
gi29789239	N-acetylglucosamine-6-sulfatase precursor	148.489	4	100.89	3	113.012	2
gi29789289	enoyl-CoA hydratase, mitochondrial precursor	83.5933	2	48.4333	1	129.41	2
gi29789343	eukaryotic translation initiation factor 3 subunit B	205.143	4	161.856	5	134.995	5
gi29789347	structural maintenance of chromosomes protein 4	69.3601	2	71.88	1	38.99	1
gi29825827	vacuolar protein sorting-associated protein 26B	175.032	3	71.64	1	72.97	2
gi30061345	histone H3.1	80.5179	1	46.5774	1	68.5236	2
gi30089710	histone H2A type 2-C	105.523	2	151.845	3	416.111	4
gi30425250	beta-actin-like protein 2	1164.62	6	1026.57	6	1120.62	5
gi30519911	transgelin-2	519.105	8	864.789	10	791.506	10
gi30519969	polymerase delta-interacting protein 3	43.49	1	52.51	1	90.5567	1
gi30519997	bleomycin hydrolase	85.36	1	114.81	2	189.05	3
gi30520239	neutral cholesterol ester hydrolase 1	115.567	3	118.44	1	111.836	2
gi30524920	guanine nucleotide-binding protein-like 3 long isoform			87.3333	2	76.25	2
gi30725764	phospholipase D4	196.76	3	199.719	3	283.399	5
gi30794378	exosome complex component MTR3	54.26	1	73.8867	1	144	1
gi30794412	TATA-binding protein-associated factor 2N	178.55	4	142.898	4	298.016	4
gi30794450	60S ribosomal protein L4	485.592	8	466.985	7	397.512	11
gi30794470	ribosomal L1 domain-containing protein 1	169.433	2	86.92	2	253.543	3
gi30794476	cAMP-dependent protein kinase type I-alpha regulatory subunit	108.5	4	115.708	4	211.637	4
gi31541824	eukaryotic translation initiation factor 1A, X-chromosomal			80.1302	2
gi31541909	isochorismatase domain-containing protein 1	150.55	3	89.36	1	133.09	2
gi31542070	low molecular weight phosphotyrosine protein phosphatase isoform 2	116.05	1	172.05	3	117.25	2
gi31542143	transforming protein RhoA precursor			313.743	6	123.428	3
gi31542366	cyclin-dependent kinase 1	145.95	2	78.1998	1	112.729	3
gi31542413	coronin-1C			148.513	3	65.7444	2
gi31542438	cytochrome b5 type B precursor	41.96	1	203.4	3	385.435	3
gi31542488	protein VAC14 homolog			45.26	1	112.37	3
gi31542602	ELAV-like protein 1	156.02	2	153.763	3	263.102	5
gi31542956	ubiquitin-conjugating enzyme E2 K	143.273	2	62.65	1	100.603	1
gi31543108	lysosome-associated membrane glycoprotein 2 isoform 2 precursor	66.3962	1	147.434	3	94.0057	2
gi31543113	plastin-2	1268.25	21	1583.63	20	2239.44	26
gi31543349	vesicle-fusing ATPase	281.183	5	261.376	8	94.1904	2
gi31543902	thioredoxin-like protein 1	152.405	5	110.197	2	257.629	3
gi31543938	vesicle-associated membrane protein 4	70.53	2	80.77	2	78.08	1
gi31543940	vesicle-associated membrane protein-associated protein B	208.346	3	249.203	3	127.491	3
gi31543942	vinculin	294.63	7	149.723	4	229.516	5
gi31543974	14-3-3 protein beta/alpha	481.407	7	488.821	8	656.309	10
gi31543976	14-3-3 protein gamma	419.266	5	312.006	6	435.018	7
gi31559918	nardilysin precursor					166.18	2
gi31559995	adapter molecule crk					80.5233	2
gi31560239	L-asparaginase	181.58	3	94.51	1	165.6	2
gi31560247	tumor protein D54	128.935	3	192.549	3	93.0033	1
gi31560391	programmed cell death protein 10	47.7367	2	47.5179	1
gi31560433	sorting nexin-3	104.65	3	65.87	1	61.0047	2
gi31560462	syntaxin-7	139.7	2	139.302	2	176.357	3
gi31560618	mitotic checkpoint protein BUB3	123.546	3	84.5693	2	117.457	2
gi31560656	polyadenylate-binding protein 1	405.968	8	420.535	10	763.757	11
gi31560712	tyrosine-protein kinase CSK	73.7692	2	55.1733	1	99.53	3
gi31560731	V-type proton ATPase catalytic subunit A	327.714	5	330.055	6	796.987	12
gi31560737	adenylosuccinate synthetase isozyme 2	75.7937	2	178.069	3	168.06	3
gi31980629	vesicle-associated membrane protein 8	77.6369	1	40.4549	1	148.06	2
gi31980648	ATP synthase subunit beta, mitochondrial precursor	1018.4	13	1168.98	16	1595.32	17
gi31980657	U4/U6 small nuclear ribonucleoprotein Prp3	60.07	1	94	2	72.76	1
gi31980762	superoxide dismutase [Mn], mitochondrial precursor	272.393	3	229.341	3	173.603	3
gi31980772	serine/threonine-protein phosphatase PP1-gamma catalytic subunit			142.153	4
gi31980806	membrane-associated progesterone receptor component 1			121.65	2	116.298	2
gi31980808	eukaryotic translation initiation factor 3 subunit G	158.63	2	169.4	2	153.153	3
gi31980922	elongation factor 1-beta	472.407	3	302.678	4	342.87	3
gi31980942	inositol monophosphatase 1	123.362	3	153.666	3	230.77	3
gi31980994	dnaJ homolog subfamily C member 7			43.27	1	102.347	3
gi31981086	EF-hand domain-containing protein D2	326.15	8	436.853	7	414.313	6
gi31981100	40S ribosomal protein S14	188.382	2	398.001	5	446.107	5
gi31981163	ATP-dependent RNA helicase DDX18	98.9667	1	91.12	1	120.002	2
gi31981251	Friend of PRMT1 protein	83.2173	1	84.8629	1	116.475	2
gi31981269	glutaredoxin-3	69.42	1	102.37	2	121.613	3
gi31981273	cytosolic non-specific dipeptidase	925.156	11	509.816	8	683.261	13
gi31981302	annexin A6 isoform a	294.199	7	272.808	6	575.016	11
gi31981304	V-type proton ATPase subunit d 1	90.79	2	98.4268	1	146.255	3
gi31981382	inosine-5'-monophosphate dehydrogenase 2	339.531	8	455.839	7	244.553	7
gi31981400	phenylalanine--tRNA ligase beta subunit	122.669	2	248.426	4	211.258	5
gi31981515	60S ribosomal protein L7	295.3	5	332.745	6	277.054	6
gi31981562	pyruvate kinase isozymes M1/M2 isoform 1	2366.52	22	2220.06	19	5226.33	23
gi31981577	prefoldin subunit 2	185.757	2	89.21	1	115.973	1
gi31981588	V-type proton ATPase subunit H	100.33	2	66.6446	2	249.534	4
gi31981592	EH domain-containing protein 4	374.887	6	374.441	9	226.99	5
gi31981690	heat shock cognate 71 kDa protein	2253.98	20	2205.47	21	3232.27	23
gi31981810	enoyl-CoA delta isomerase 1, mitochondrial precursor	123.78	3	141.706	3	133.476	3
gi31981822	cystatin-C precursor	108.18	2			87.85	1
gi31981945	60S ribosomal protein L13a	85.9596	2	195.255	3	84.8486	1
gi31982026	ribonucleoside-diphosphate reductase large subunit	91.3667	1	105.349	1	99.3562	2
gi31982028	ras suppressor protein 1					98.18	2
gi31982030	rho GDP-dissociation inhibitor 1	492.83	5	408.386	7	602.281	6
gi31982091	mitochondrial import receptor subunit TOM22 homolog	156.704	2	128.164	2	177.87	2
gi31982186	malate dehydrogenase, mitochondrial precursor	500.066	6	602.331	10	684.14	13
gi31982233	protein LYRIC	91.14	1	44.61	1	126.645	1
gi31982330	Golgin subfamily A member 3	164.62	2	64.76	1
gi31982373	rRNA 2'-O-methyltransferase fibrillarin	106.465	1	137.105	3	112.497	2
gi31982520	long-chain specific acyl-CoA dehydrogenase, mitochondrial precursor	172.387	4	183.293	3	160.623	4
gi31982664	inosine triphosphate pyrophosphatase	62.93	1	61.17	1	117.189	2
gi31982724	myb-binding protein 1A	588.441	10	657.252	8	816.547	12
gi31982755	vimentin	1673.39	24	2224.15	25	3116.46	26
gi31982856	dihydrolipoyl dehydrogenase, mitochondrial precursor	188.043	4	135.015	4	239.068	4
gi33468857	histidine triad nucleotide-binding protein 1	170.21	2	134.23	1	128.723	2
gi33468885	calcyclin-binding protein	117.369	2	141.141	1	160.143	3
gi33468955	protein Red	48.4724	2
gi33469119	FYN-binding protein	284.456	3	168.9	3	258.107	4
gi33469123	asparagine synthetase [glutamine-hydrolyzing]	152.022	2	143.439	3	186.318	5
gi33469980	pentatricopeptide repeat-containing protein 3, mitochondrial precursor					58.5875	2
gi33504483	40S ribosomal protein S9	116.884	3	82.8506	3	50.79	1
gi33563236	rho GDP-dissociation inhibitor 2	338.089	4	423.964	5	418.185	7
gi33563246	calpastatin	151.85	2	147.277	2	84.65	3
gi33563256	guanine nucleotide-binding protein G(k) subunit alpha	90.0933	3	120.816	2	89.2867	2
gi33563282	proteasome subunit alpha type-1	160.067	2	120.94	2	136.905	3
gi33620739	myosin light polypeptide 6	347.98	6	324.456	6	304.033	4
gi33636709	serine/threonine-protein phosphatase 4 regulatory subunit 2			144	3
gi33859482	elongation factor 2	1326.24	15	1300.47	16	1645.66	23
gi33859484	DNA replication licensing factor MCM3	411.156	9	429.326	10	625.209	11
gi33859488	tubulin beta-2A chain	1397.37	13			1251.38	15
gi33859498	uridine 5'-monophosphate synthase	47.02	1			102.46	3
gi33859546	EGF-like module-containing mucin-like hormone receptor-like 1 precursor	77.5002	2	94.4992	1
gi33859560	rab GDP dissociation inhibitor alpha	107.676	3	172.63	5	216.54	4
gi33859580	galectin-3	431.799	5	356.155	4	302.97	4
gi33859604	26S protease regulatory subunit 7	156.446	3	90.5993	2	235.395	6
gi33859624	protein S100-A4					85.35	2
gi33859640	transaldolase	416.741	8	278.2	7	497.178	10
gi33859724	heterogeneous nuclear ribonucleoprotein R	237.957	3	111.2	2	89.6714	2
gi33859753	ras-related protein Rap-1b precursor	98.0171	1	125.552	3	112.375	4
gi33859811	trifunctional enzyme subunit alpha, mitochondrial precursor	292.423	5	344.614	7	391.741	6
gi33942089	ataxin-2-like protein	102.493	2			111.53	3
gi34328077	regulation of nuclear pre-mRNA domain-containing protein 1B			62.98	1	79.9267	2
gi34328130	host cell factor 1	102.36	2			70.2267	1
gi34328209	inosine-5'-monophosphate dehydrogenase 1			200.114	5	130.512	3
gi34328230	adenylate kinase 2, mitochondrial isoform b			120.17	3	98.92	2
gi34328236	ubiquilin-2	176.853	2	112.957	3	245.217	4
gi34328286	succinate dehydrogenase [ubiquinone] iron-sulfur subunit, mitochondrial precursor			72.817	2	95.9888	1
gi34328400	serine/arginine-rich splicing factor 1 isoform 1	162.241	5	250.267	5	127.328	4
gi34328485	delta-aminolevulinic acid dehydratase					83.2143	2
gi34486094	eukaryotic translation initiation factor 4 gamma 2 isoform 1	72.41	2	127.85	2	109.48	2
gi34610207	alanine--tRNA ligase, cytoplasmic	319.973	8	220.697	6	414.949	9
gi34610233	reticulon-4 isoform B1	124.64	2	233.24	6	229.65	4
gi34734056	tyrosine-protein kinase HCK isoform p59Hck	60.56	1			179.48	3
gi34740335	tubulin alpha-1B chain			1018.01	11	937.477	13
gi34996495	dolichyl-diphosphooligosaccharide--protein glycosyltransferase subunit 2 precursor	203.74	3	186.11	2	303.317	6
gi36031035	structural maintenance of chromosomes protein 3			156.713	2	58.1433	1
gi37674218	exocyst complex component 8	91.29	1	74.56	1	143.74	2
gi37674242	bone marrow stromal antigen 2 precursor	91.5639	3	52.3166	1	64.299	2
gi37700232	nucleoside diphosphate kinase A	252.746	5			235.825	5
gi37718970	proteasome-associated protein ECM29 homolog					110.013	2
gi37718972	SWI/SNF complex subunit SMARCC2 isoform 3			46.7	1	93.06	2
gi37718983	ras-related protein Rab-35			116.035	3	62.84	1
gi38016154	nuclear pore complex protein Nup50					92.3133	2
gi38142460	electron transfer flavoprotein subunit beta	103.16	3	70.08	1	184.636	6
gi38198665	NSFL1 cofactor p47	299.811	6	320.709	4	378.423	4
gi38372907	ATP-dependent RNA helicase DDX39A	170.61	3			163.19	4
gi38683820	active breakpoint cluster region-related protein isoform 2	91.5034	2	42.62	1	52.9155	1
gi39204553	chromodomain-helicase-DNA-binding protein 4			136.01	1	118.24	3
gi39573709	hematological and neurological expressed 1-like protein	83.25	1	73.3667	1	81.7607	1
gi39652626	3'(2'),5'-bisphosphate nucleotidase 1	90.01	1			108.36	3
gi39930335	ATP-binding cassette sub-family F member 1			32.1426	1	183.767	3
gi40018610	U5 small nuclear ribonucleoprotein 200 kDa helicase	86.8433	4	123.993	3	300.872	8
gi40254595	dihydropyrimidinase-related protein 2	773.134	9	563.22	10	682.111	13
gi40254600	acidic leucine-rich nuclear phosphoprotein 32 family member A	192.29	3	183.228	3	135.985	3
gi40254624	platelet-activating factor acetylhydrolase IB subunit beta	139.353	1	85.58	1	98.6507	3
gi40556608	heat shock protein HSP 90-beta	1740.73	22	1398.28	18	1940.78	21
gi40807498	ribonuclease UK114	68.3112	2	41.62	1	39.03	1
gi41054806	guanine nucleotide-binding protein G(i) subunit alpha-2	171.536	4	335.03	4	164.18	3
gi41054974	nuclear protein localization protein 4 homolog isoform B	102.32	2	46.94	1	42.22	1
gi41056093	NIF3-like protein 1					179.9	2
gi41282022	calumenin isoform 2 precursor	81.21	2			168.27	2
gi42415473	serine/threonine-protein phosphatase 2B catalytic subunit alpha isoform	76.771	1	55.99	1	57.41	1
gi42415475	protein disulfide-isomerase precursor	752.921	14	629.933	13	665.752	14
gi42476274	xaa-Pro aminopeptidase 1	146.42	1	67.34	2	118.62	3
gi45429999	toll-like receptor 13 precursor			81.53	2	42.1	1
gi45476573	eukaryotic translation initiation factor 3 subunit E					97.4237	2
gi45476581	non-specific lipid-transfer protein	109.486	2	64.65	1	170.899	4
gi45504359	V-type proton ATPase subunit E 1	311.098	4	251.213	6	319.124	7
gi45504394	integrin beta-1 precursor	178.874	3	180.33	4	134.42	4
gi45544618	S-methyl-5'-thioadenosine phosphorylase	75.9729	2	74.64	1	196.882	3
gi45592934	ras-related C3 botulinum toxin substrate 1 precursor	195.763	3
gi45597447	superoxide dismutase [Cu-Zn]	216.173	3	95.5867	2	247.213	4
gi45598372	brain acid soluble protein 1	406.098	4	304.206	5	408.814	6
gi46048490	flap endonuclease 1	74.99	2	93	1	83.3967	2
gi46049022	26S proteasome non-ATPase regulatory subunit 6	161.479	4	201.81	4	111.845	4
gi46195798	dolichyl-diphosphooligosaccharide--protein glycosyltransferase 48 kDa subunit precursor	64.042	1	64.08	1	44.46	1
gi46358062	thymidylate synthase					103.697	3
gi46395466	testin	53.72	1	75.03	2	68.94	2
gi46519156	40S ribosomal protein S24 isoform 1	97.0326	2	100.7	3	147.02	3
gi46559406	serine/threonine-protein kinase PAK 2	77.4133	3	110.03	2	124.46	3
gi46593021	cytochrome b-c1 complex subunit 1, mitochondrial precursor	222.588	4	265.104	4	309.468	5
gi46909607	UDP-N-acetylglucosamine--peptide N-acetylglucosaminyltransferase 110 kDa subunit			37.36	1	57.72	2
gi47059051	serine/threonine-protein phosphatase 2A 56 kDa regulatory subunit alpha isoform	52.3618	2			46.47	1
gi47059123	UDP-glucuronosyltransferase 1-7C precursor			69.72	2	184.58	3
gi47059484	histone-binding protein RBBP4	184.727	3	148.716	2	243.307	3
gi47078287	proteasome inhibitor PI31 subunit	84.0833	1	53.4	1	66.9933	1
gi47271535	signal recognition particle 68 kDa protein			67.6169	2	75.0681	3
gi47523981	probable aminopeptidase NPEPL1	69.28	2			44.01	1
gi47894398	tropomyosin alpha-4 chain	635.715	7	444.025	6	589.017	7
gi50053824	early endosome antigen 1	595.072	8	489.426	10	616.265	10
gi50363232	nestin	737.192	17	842.17	14	1057.09	21
gi50980303	28S ribosomal protein S27, mitochondrial	57.1518	1	63.45	1	66.84	1
gi51093840	eukaryotic translation initiation factor 3 subunit L	92.9573	1	97.2061	2	219.304	2
gi51093867	carbamoyl-phosphate synthetase 2, aspartate transcarbamylase, and dihydroorotase			151.34	1	188.797	3
gi51243036	oxysterol-binding protein-like protein 8 isoform b	57.38	1	117.872	2	51.74	1
gi51491845	clathrin heavy chain 1	1075.71	17	936.969	17	1415.02	28
gi51491852	methionine--tRNA ligase, cytoplasmic isoform 2	72.53	1			129.037	2
gi52138536	Golgi-specific brefeldin A-resistance guanine nucleotide exchange factor 1	58.4187	2
gi52426750	complement regulatory protein Crry	73.64	1	42.14	1	126.337	1
gi54020676	eukaryotic translation initiation factor 2A	75.14	1	118.148	2
gi54287684	elongation factor 1-delta isoform b	331.028	4	314.021	4	361.658	5
gi54607098	succinate dehydrogenase [ubiquinone] flavoprotein subunit, mitochondrial precursor	147.119	4	186.784	3	107.84	1
gi55741460	protein DJ-1	79.33	1	86.6454	2	113.297	2
gi56699434	eukaryotic translation initiation factor 4 gamma 1 isoform b	318.566	6	154.219	5	155.248	4
gi57634518	septin-11	110.72	2	182.709	2	336.657	7
gi58037109	NADH dehydrogenase [ubiquinone] 1 beta subcomplex subunit 10	76.7233	2	62.57	1	181.71	2
gi58037145	small nuclear ribonucleoprotein Sm D2	114.475	1	97.31	2	140.723	2
gi58037151	bolA-like protein 1	48.5	1			117.34	2
gi58037169	coiled-coil domain-containing protein 115	59.98	1	57.96	1	48.95	1
gi58037255	BRO1 domain-containing protein BROX	65.17	1	64.8867	1	80.4667	1
gi59624981	three prime repair exonuclease 1					69.1184	2
gi60687506	fructose-bisphosphate aldolase C	563.93	8	390.303	5	705.429	8
gi61097906	alpha-actinin-1	338.301	6	263.476	6	480.307	11
gi61657921	kinesin-1 heavy chain	223.048	5	246.045	5	244.964	7
gi61743961	AHNAK nucleoprotein isoform 1	3359.41	78	3135.15	74	3709.23	94
gi61888838	3-hydroxyacyl-CoA dehydrogenase type-2			112.35	3	95.7814	3
gi62000674	SP140 nuclear body protein family member					86.25	2
gi62122946	protein phosphatase 1 regulatory subunit 14B	62.89	1			68.72	2
gi62234487	plasma membrane calcium ATPase 1	138.571	3	56.42	1	91.43	3
gi62526118	cytoskeleton-associated protein 4	61.48	1			90.92	2
gi62945234	cytochrome c oxidase copper chaperone	119.353	1	85.39	1	85.13	1
gi62990166	structural maintenance of chromosomes protein 2	82.1367	2	54.42	1
gi62990169	twinfilin-1	69.8533	2	96.0833	2	165.647	2
gi63003917	protein DDI1 homolog 2	60.5267	1	126.5	2	77.1	2
gi63999380	alpha-2-macroglobulin receptor-associated protein precursor	165.146	2	200.285	5	166.67	3
gi66730553	nuclear fragile X mental retardation-interacting protein 2	78.28	1	53.46	1	151.13	2
gi66792802	AMP deaminase 3					126.79	3
gi67514549	beta-hexosaminidase subunit alpha precursor	132.01	3	106.02	2	93.36	2
gi67846113	U1 small nuclear ribonucleoprotein 70 kDa	105.993	2	128.673	1	80.44	1
gi68226731	puromycin-sensitive aminopeptidase					139.498	4
gi68299824	unconventional myosin-Ie	283.49	6	399.758	8	320.293	7
gi68533246	thyroid hormone receptor-associated protein 3	159.367	3	64.8593	2	116.376	2
gi70778915	moesin	933.208	15	1245.72	18	1144.04	20
gi70778976	phosphoglycerate kinase 1	1037.57	14	1161.37	15	1565.18	15
gi70794816	uncharacterized protein LOC433182	1039.54	11	1142.12	10	1250.18	15
gi70887772	C-Jun-amino-terminal kinase-interacting protein 4 isoform 1	56.76	1			75.35	2
gi70906449	bcl-2-associated transcription factor 1 isoform 3			42.08	1	57.51	2
gi70906453	pre-mRNA-splicing factor SPF27	45.52	1	56.91	2
gi71043944	sorting nexin-1	188.053	6	140.75	3	382.895	5
gi71061455	dynamin-1-like protein isoform b	100.431	2			330.459	5
gi71067102	aldo-keto reductase family 1, member B10					65.1786	2
gi71725358	proteasome activator complex subunit 2 isoform 2	74.62	2	109.828	3	316.007	5
gi71774133	peptidyl-prolyl cis-trans isomerase B precursor	196.338	6	131.459	2	224.425	6
gi72384374	nucleolar RNA helicase 2	273.351	7	166.852	2	186.743	4
gi74096448	fatty acyl-CoA reductase 1	188.11	2	95.6909	2	91.2067	2
gi74229034	importin-7			62.07	1	93.2157	3
gi74315975	26S proteasome non-ATPase regulatory subunit 1	305.967	9	205.694	6	348.133	7
gi75992927	long-chain-fatty-acid--CoA ligase 4 isoform 2	194.74	3	84.53	3	98.4015	1
gi76443694	ubiquitin-40S ribosomal protein S27a precursor	224.311	4	223.126	3	261.009	3
gi77404392	staphylococcal nuclease domain-containing protein 1	250.73	6	237.761	5	375.702	8
gi77682555	xanthine dehydrogenase/oxidase	94.94	1	195.017	2	214.32	4
gi77812697	titin isoform N2-A			56.7647	2
gi78190507	exportin-1	84.15	1	69.8	1	154.61	3
gi82617575	bifunctional glutamate/proline--tRNA ligase	584.974	12	478.835	11	615.932	7
gi82880662	heat shock 70 kDa protein 14 isoform 1	59.72	1	65.87	1	55.43	1
gi82898755	PREDICTED: 60S ribosomal protein L31-like isoform 1	122.627	2	143.793	2	132.909	2
gi82918783	PREDICTED: eukaryotic translation initiation factor 1-like	74.45	1	145.99	3	141.882	2
gi83649709	ataxin-10	96.9634	1	179.255	4	175.682	3
gi83699424	60S ribosomal protein L18	210.863	3	181.913	4	246.818	3
gi83715998	ATP synthase subunit e, mitochondrial			76.98	1	61.14	2
gi83716013	leukosialin precursor	86.21	2	59.0222	1
gi83745120	60S acidic ribosomal protein P2	726.301	5	724.987	5	773.36	5
gi83776557	disabled homolog 2 isoform a	412.14	9	472.55	8	460.06	8
gi83816893	probable ATP-dependent RNA helicase DDX5	218.37	4	256.845	8	276.384	9
gi83921612	thioredoxin domain-containing protein 5 precursor	133.79	1	75.22	1	223.013	5
gi83921618	ezrin	414.053	8			510.793	10
gi84042521	barrier-to-autointegration factor	102.653	1	69.34	1	76.42	1
gi84042523	lysosomal protective protein isoform b precursor	139.236	2			141.707	2
gi84043961	eukaryotic translation initiation factor 5B	132.504	3	127.4	3	203.82	4
gi84452155	ubiquitin carboxyl-terminal hydrolase 14 isoform 2	85.9227	1	206.091	4	174.971	3
gi84579909	mitogen-activated protein kinase 1			131.87	2	167.03	3
gi84662730	far upstream element-binding protein 1	128.995	3	105.07	1	162.922	3
gi84662736	60S ribosomal protein L6	271.423	5	236.379	5	247.003	5
gi84662745	guanine nucleotide-binding protein G(q) subunit alpha	54.63	1	46.66	1	62.06	1
gi84697031	tropomodulin-2	66.49	1	59.63	1	54.17	1
gi84781781	28 kDa heat- and acid-stable phosphoprotein	123.4	2	157.27	3	122.63	3
gi84794548	UDP-N-acetylhexosamine pyrophosphorylase-like protein 1	144.251	4	127.2	5	263.196	8
gi84794552	phosphatidylethanolamine-binding protein 1	192.669	3	174.33	1	228.698	3
gi84794647	LIM and senescent cell antigen-like-containing domain protein 1 isoform 1	66.67	1	68.56	1	59.92	1
gi84872182	proline synthase co-transcribed bacterial homolog protein isoform b			60.07	2
gi84875537	nucleolin	1111.71	16	1280.12	14	1618.06	15
gi85362708	uncharacterized protein C19orf43 homolog					60.06	2
gi85540445	splicing factor 3B subunit 5	95.89	1	71.69	1	46.91	1
gi85540468	CD44 antigen isoform c precursor	107.04	2	56.8933	1	77.7733	1
gi85702366	ankyrin repeat and FYVE domain-containing protein 1	60.7936	1	52.461	1	42.75	1
gi85838509	SH3 domain-binding protein 1	122.51	2	174.656	4	142.82	3
gi85861222	glia maturation factor gamma isoform 2	121.79	3
gi85861254	macrophage scavenger receptor types I and II isoform a	71.3271	2	87.17	2	144.761	3
gi86198305	caspase-1	130.82	4	97.64	2	123.201	4
gi86198316	protein disulfide-isomerase A4 precursor	396.002	7	488.174	7	314.721	9
gi86262142	RNA-binding protein 14	60.96	1	98.9163	2	86.7186	2
gi88014720	importin subunit beta-1	422.378	9	437.838	9	420.382	10
gi88758584	pyridoxal-dependent decarboxylase domain-containing protein 1 isoform 3	110.39	2	86.1	2	47.9333	1
gi88853578	AP-1 complex subunit beta-1 isoform 2	221.24	3	177.816	3	62.19	1
gi88853581	RNA-binding protein EWS	67.0371	1	106.001	3	101.388	4
gi89242146	Niemann-Pick C1 protein precursor	54.0641	1	92.5967	3	77.75	2
gi91064867	H/ACA ribonucleoprotein complex subunit 4	60.62	1	56.73	1	47.09	1
gi91598596	sorting nexin-18			70.1	1	85.7772	3
gi93102409	fatty acid synthase	1053.31	15	969.644	16	1491.43	26
gi93102415	trifunctional purine biosynthetic protein adenosine-3	191.02	3			260.143	4
gi93102417	glycine--tRNA ligase	114.24	2	159.425	4	119.163	3
gi93587673	probable ATP-dependent RNA helicase DDX17 isoform 4	350.401	7	258.3	7	380.676	12
gi94158994	apoptosis inhibitor 5	146.763	1	185.82	3	275.358	5
gi94386224	PREDICTED: 60S ribosomal protein L36-like	54.5676	1	112.863	2	148.07	2
gi94404874	PREDICTED: 60S ribosomal protein L3-like	218.31	5	270.355	4	273.39	5
gi94721328	vesicle-associated membrane protein-associated protein A	202.713	2	125.12	2
gi96975138	hypoxanthine-guanine phosphoribosyltransferase	86.34	1	85.1467	1	116.844	1
gi100818161	RAP1, GTP-GDP dissociation stimulator 1 isoform a	178.103	3	110.849	3	183.133	3
gi103472025	cleft lip and palate transmembrane protein 1 homolog			142.06	2
gi108860695	chromobox protein homolog 3	410.439	3	433.403	3	411.312	4
gi109134362	heterogeneous nuclear ribonucleoproteins A2/B1 isoform 1	1032.81	10	1253.14	11	1465.06	11
gi110224445	thioredoxin reductase 1, cytoplasmic isoform 2	192.711	3	125.507	1	214.546	4
gi110227379	macrophage-capping protein isoform 1	884.191	7	885.867	7	555.313	6
gi110227381	calpain small subunit 1	59.17	1			158.01	3
gi110347469	alpha-2-macroglobulin precursor	126.479	2	60.54	1	93.93	1
gi110625624	T-complex protein 1 subunit alpha	366.124	6	373.778	9	533.149	11
gi110625744	deoxyribonucleoside 5'-monophosphate N-glycosidase	67.58	1			155.243	2
gi110625813	mesencephalic astrocyte-derived neurotrophic factor precursor	52.57	1	47.82	1	94.7624	2
gi110625902	gamma-soluble NSF attachment protein	55.1053	2	38.81	1	126.111	2
gi110625979	elongation factor 1-gamma	528.488	6	546.398	8	618.907	8
gi110626031	KH domain-containing, RNA-binding, signal transduction-associated protein 1					118.039	2
gi110835726	putative pre-mRNA-splicing factor ATP-dependent RNA helicase DHX15 isoform 1	114.016	2	112.64	3	96.8967	1
gi111038118	hydroxyacyl-coenzyme A dehydrogenase, mitochondrial precursor	49.89	1	51.5909	1	92.98	1
gi111154063	FACT complex subunit SSRP1 isoform 1					101.36	2
gi111160869	transformer-2 protein homolog alpha	39.61	1	98.7301	2	89.13	2
gi111607432	interleukin enhancer-binding factor 3 isoform 2	84.5799	2	43.48	1	119.621	3
gi111607447	integrin beta-2 precursor	307.553	7	500.896	9	453.796	9
gi112181167	complement component 1 Q subcomponent-binding protein, mitochondrial	212.36	2	209.503	2	234.513	2
gi112181182	cytochrome c oxidase subunit 5A, mitochondrial precursor	115.924	3			78.651	3
gi112293264	protein disulfide-isomerase A3 precursor	845.197	15	848.93	14	800.152	13
gi112293266	heat shock 70 kDa protein 4	550.226	10	387.569	8	509.442	14
gi112293273	DNA replication licensing factor MCM5	185.32	2	82.3733	2	114.355	3
gi112363072	actin-related protein 2/3 complex subunit 2	164.374	4	149.09	2	360.624	8
gi112421097	SWI/SNF complex subunit SMARCC1	65.68	1	46.7	1	159.75	3
gi112734861	importin-9	42.83	1	106.297	1	128.21	2
gi112807186	GCN1 general control of amino-acid synthesis 1-like 1	90.5867	2	69.6907	1	130.371	3
gi113195678	lysosome-associated membrane glycoprotein 1 precursor	149.006	2	105.65	1	113.95	2
gi113195686	lamin-B2	63.11	1			85.97	2
gi113195690	lysosomal alpha-mannosidase precursor	121.377	2	129.615	2	69.8076	1
gi113199761	tyrosine-protein phosphatase non-receptor type 18	139.214	2	65.5	2	119.44	1
gi113205059	nuclease-sensitive element-binding protein 1	616.941	7	591.856	6	662.532	6
gi113680352	carbonyl reductase [NADPH] 1	61.7531	1	127.147	2	56.8866	2
gi113866024	ras-related protein Rab-5C	315.219	3	177.09	3	169.702	3
gi113931156	peptidyl-prolyl cis-trans isomerase NIMA-interacting 4	95.56	1	86.28	1	112.25	1
gi114145505	heat shock protein 105 kDa	139.813	2	64.16	1
gi114158691	COP9 signalosome complex subunit 8	44.9533	1	65.41	1	89.68	2
gi114205428	reticulocalbin-2 precursor	59.18	1			98.64	2
gi114205431	ATP-binding cassette sub-family E member 1	98.29	1	96.4275	3	321.48	4
gi114205444	60S ribosomal protein L38	52.8052	1	91.94	2
gi114326446	myosin-9 isoform 1	3202.26	47	2773.66	41	3710.99	50
gi114326466	ferritin light chain 1			137.25	3	173.856	3
gi114326474	neutral amino acid transporter B(0)	169.06	3	122.71	1	132.837	2
gi114326482	signal transducer and activator of transcription 1 isoform 2	172.47	3	95.96	2	75.99	1
gi114326512	receptor-type tyrosine-protein phosphatase C isoform 2 precursor	164.261	4	275.623	5	277.776	5
gi114326546	phosphoglycerate mutase 1	519.994	8	421.205	6	436.895	9
gi114431250	phospholipase A-2-activating protein			70.25	1	142.87	3
gi115298670	U5 small nuclear ribonucleoprotein 40 kDa protein	61.99	1			61.64	2
gi115334671	4-trimethylaminobutyraldehyde dehydrogenase precursor	97.2349	2	130.69	5	167.56	5
gi115385966	transportin-1 isoform 2	103.876	4	47.11	1	52.1	1
gi115511052	unconventional myosin-Va	73.9522	2	46.48	1
gi115583687	pre-mRNA-processing-splicing factor 8			86.5594	2	116.153	1
gi116089273	rab GDP dissociation inhibitor beta	471.596	9	649.5	12	948.562	12
gi116089322	lon protease homolog, mitochondrial precursor	89.16	1	48.84	1	195.74	5
gi116089343	abl interactor 1 isoform 4	90.54	2			59.42	1
gi116256516	heterogeneous nuclear ribonucleoprotein D0 isoform d	208.885	5	122.14	4	215.912	4
gi116517303	polypyrimidine tract-binding protein 1 isoform 2	250.598	3	258.352	4	333.977	4
gi116734870	leukotriene A-4 hydrolase	71.79	3			81.53	1
gi117320545	CD180 antigen precursor	89.9633	2			43.49	1
gi117553625	dedicator of cytokinesis protein 2	105.561	2	131.761	4	177.715	6
gi117606270	nucleoside diphosphate kinase B	332.198	5	400.039	6	314.871	7
gi117606385	protein disulfide-isomerase TMX3 precursor	49.4	1	51.65	1	57.32	1
gi117938332	spectrin beta chain, brain 1 isoform 1	126.451	4	154.06	4	350.11	7
gi118130771	tyrosine-protein phosphatase non-receptor type 6 isoform a	257.7	3	367.956	7	279.906	8
gi118136288	formin-like protein 1 isoform 2	203.17	5	175.151	5	239.646	7
gi118150658	protein NDRG1	193.817	3	256.756	3	302.376	4
gi118344446	IQ motif containing GTPase activating protein 3					182.781	3
gi118344452	signal recognition particle 72					128.57	2
gi118403314	RNA-binding protein 39	78.98	1	203.09	3	230.58	3
gi118600998	spermine synthase			47.12	1	96.18	2
gi118601013	adenine phosphoribosyltransferase	141.823	2			465.493	5
gi119226247	serine/arginine-rich splicing factor 5	118.71	2	93.5729	3	80.2508	2
gi120407050	nucleolar protein 58	129.76	2			157.84	2
gi120537241	leucine--tRNA ligase, cytoplasmic	320.929	8	221.341	6	417.046	8
gi121674797	palmitoyl-protein thioesterase 1 precursor	62.7767	1	54.0133	1	94.09	1
gi121674799	RNA-binding protein with serine-rich domain 1 isoform 2	83.89	2	81.26	1	104.267	2
gi121949760	lamina-associated polypeptide 2 isoform alpha	168.35	6	273.323	7
gi121949767	lamina-associated polypeptide 2 isoform delta	177.08	4	284.673	6	221.657	5
gi122056578	caspase-8	50.4835	1	105.607	2	70.6167	1
gi122114537	vacuolar protein sorting-associated protein 13C	179.57	4	232.859	4	175.6	4
gi122939196	clathrin light chain A isoform d	159.967	2	44.61	1	212.5	2
gi123701966	BTB/POZ domain-containing protein KCTD12	235.56	3	113.927	2	119.87	3
gi124244040	eukaryotic translation initiation factor 3 subunit J	77.2784	2	81.6633	3	152.41	3
gi124244096	U4/U6.U5 tri-snRNP-associated protein 1			41.8033	1	115.32	2
gi124248572	prefoldin subunit 3	224.57	2	242.45	2	188.43	2
gi124248575	ras GTPase-activating protein-binding protein 2 isoform b			195.451	2	185.984	3
gi124248577	26S protease regulatory subunit 6B	89.66	1	196.92	5	232.353	4
gi124249335	testis-expressed sequence 10 protein			66.48	2
gi124249341	protein phosphatase 1 regulatory subunit 12C					57.86	2
gi124286805	complement C1q subcomponent subunit A precursor	76.8879	1	49.13	1	76.4726	2
gi124286826	eukaryotic peptide chain release factor subunit 1			85.6667	1	162.914	4
gi124378033	nuclear pore complex protein Nup214			51.33	1	95.7167	3
gi124378037	protein SON truncated isoform	59.7467	1	135.03	1	73.63	1
gi124430541	eukaryotic translation initiation factor 5	62.3067	2			125.2	3
gi124486680	integrin alpha-L isoform 2 precursor	52.15	1			55.3233	2
gi124486712	ribosome-binding protein 1 isoform a	294.315	5	407.893	7	199.435	2
gi124486835	protein PRRC2C	45.7662	1	116.274	2	161.4	3
gi124486839	coiled-coil domain-containing protein 88B precursor	49.3875	1			90.9342	2
gi124486895	6-phosphogluconate dehydrogenase, decarboxylating	380.138	6	346.299	6	616.541	9
gi124487099	heterogeneous nuclear ribonucleoprotein U-like protein 2	105.043	1	152.01	2	65.9933	1
gi124487313	glutaminase isoform 1					151.185	3
gi124487331	biliverdin reductase A precursor	293.785	7	210.712	5	204.749	5
gi124487362	arfaptin-1	80.223	2	51.9	1	81.44	1
gi124494244	unconventional myosin-Ic isoform b	101.677	1	221.12	4	265.234	4
gi124494256	prolow-density lipoprotein receptor-related protein 1 precursor	345.256	8	469.341	10	479.066	8
gi124517663	annexin A1	402.328	5	543.11	6	773.678	8
gi125347376	filamin-A	2609.01	40	2555.97	43	2975.53	50
gi125628629	eukaryotic translation initiation factor 3 subunit D	178.999	4	131.77	2	95.9771	2
gi125628657	gamma-interferon-inducible lysosomal thiol reductase precursor					87.7129	2
gi125656171	arylsulfatase B precursor			60.15	1	62.41	2
gi126012517	aminoacyl tRNA synthase complex-interacting multifunctional protein 1	143.22	4	81.6894	2	60.88	1
gi126032329	elongation factor 1-alpha 1	908.014	10	1003.92	12	1244.29	13
gi126090505	nuclear autoantigenic sperm protein isoform 1	79.78	1	115.993	1	82.33	2
gi126090857	constitutive coactivator of PPAR-gamma-like protein 1					114.113	2
gi126090932	nucleolar protein 56	85.43	1	180.917	2	72.45	1
gi126157504	serine/arginine repetitive matrix protein 2	241.593	6	402.828	8	429.027	12
gi126352632	SP140 nuclear body protein family member isoform 2	68.84	1	86.3933	2	159.432	3
gi126517505	E3 ubiquitin-protein ligase KCMF1					70.43	2
gi126521835	T-complex protein 1 subunit beta	692.193	11	1043.03	16	937.974	12
gi126723006	lipoprotein lipase precursor					89.37	2
gi126723336	prohibitin-2	129.974	5	238.909	4	221.702	4
gi126723423	macrophage colony-stimulating factor 1 receptor precursor	192.532	2	127.919	2	134.065	1
gi126723461	T-complex protein 1 subunit theta	549.88	13	420.191	9	355.511	7
gi130488506	four and a half LIM domains protein 3	226.591	2	78.6867	1	155.973	2
gi131412198	kinesin light chain 1 isoform 1A					70.36	2
gi132626295	integrin alpha-M isoform 2 precursor	197.906	6	211.361	5	148.104	3
gi133504509	oxysterol-binding protein 1					169.97	2
gi133778955	H-2 class I histocompatibility antigen, L-D alpha chain precursor	213.736	3	204.602	4
gi133922588	H-2 class I histocompatibility antigen, K-W28 alpha chain isoform 1 precursor			83.4767	2
gi134031976	leucine-rich PPR motif-containing protein, mitochondrial precursor	137.004	3	132.944	3	211.974	4
gi134031994	proteasome subunit alpha type-2	123.958	3			295.526	3
gi134053905	26S proteasome non-ATPase regulatory subunit 11	228.707	4	385.26	8	206.668	8
gi134053913	26S proteasome non-ATPase regulatory subunit 5					97.9433	2
gi134053947	myc box-dependent-interacting protein 1 isoform 2	52.9798	1	110.079	3
gi134152676	tensin-3	66.58	2
gi134288917	cytoplasmic dynein 1 heavy chain 1	826.429	14	654.567	14	960.594	26
gi139948802	ubiquitin carboxyl-terminal hydrolase isozyme L3	134.51	2	112.29	2	118.15	2
gi144922638	kinectin	83.35	1	80.72	1	63.96	1
gi145207948	E3 ubiquitin/ISG15 ligase TRIM25	77.5767	1	42	1	66.88	2
gi145301578	hemoglobin subunit alpha	53.7833	1	44.09	1	62.4325	1
gi145966883	26S proteasome non-ATPase regulatory subunit 14	96.9667	2	38.97	1	137.84	1
gi145966911	transmembrane emp24 domain-containing protein 9 precursor	71.26	1	81.5297	1	60.8684	1
gi145966915	filamin-B	112.658	2	142.041	5	137.911	4
gi146219837	eukaryotic translation initiation factor 3 subunit A	322.618	8	279.297	7	403.368	10
gi146231979	catenin delta-1 isoform 4	71.82	1			113.07	3
gi146231996	E3 ubiquitin-protein ligase HUWE1	57.9233	1	98.9514	1	48.09	1
gi148277039	alpha-2-macroglobulin-P precursor	54.82	1			88.68	2
gi148664250	heterogeneous nuclear ribonucleoprotein D-like	154.887	3			236.99	5
gi148747189	microtubule-associated protein 4 isoform 2	276.287	5	257.66	5	338.06	6
gi148747331	coronin-7	131.046	5	87.7277	2	161.276	4
gi148747410	coatomer subunit delta	179.302	4	151.907	2	147.915	4
gi148747424	ADP/ATP translocase 1	188.115	4	178.245	5	303.784	6
gi148747526	ras-related protein Rab-7a	208.385	5	239.831	5	410.819	7
gi148747558	peroxiredoxin-2	315.15	4	165.506	4	333.361	4
gi149250091	PREDICTED: 40S ribosomal protein S12-like	200.429	3	172.836	3	161.455	4
gi149251177	PREDICTED: 60S ribosomal protein L13-like	267.328	5	231.677	4	191.44	4
gi149251776	PREDICTED: nucleophosmin-like	321.02	4	386.89	5	510.245	4
gi149258501	PREDICTED: phosphate carrier protein, mitochondrial-like	91.2859	1	111.01	1	84.69	1
gi149263685	PREDICTED: protein AHNAK2-like	337.929	3	107.805	2	343.784	5
gi149269218	PREDICTED: 60S ribosomal protein L23-like	82.68	1	59.7837	2	76.27	2
gi149363634	peptidyl-tRNA hydrolase 2, mitochondrial isoform b	101.63	2	50.55	1	131.333	2
gi150378501	carboxypeptidase D precursor			139.01	3	120.763	1
gi150456419	ATP-dependent RNA helicase A	281.519	4	193.736	3	150.237	3
gi153791358	splicing factor 3B subunit 1	252.171	4	167.749	3	172.87	3
gi153791789	signal recognition particle 54 kDa protein	93.96	2	71.8386	2
gi153791796	myoferlin	182.626	1	122.97	1	244.285	3
gi153792001	ran-specific GTPase-activating protein	145.88	3	52.4827	1	112.492	2
gi153792449	nucleobindin-2 isoform 2 precursor	60.5267	1	67.94	2
gi153792534	E3 SUMO-protein ligase RanBP2	59.54	1	210.85	4	142.556	4
gi153792772	pyruvate kinase isozymes R/L isoform 2			113.408	2	124.1	3
gi153945749	DNA topoisomerase 2-alpha	119.053	1	244.57	4	115.62	3
gi153945866	scaffold attachment factor B2	112.14	3	91.29	2	167.82	4
gi154240730	clathrin interactor 1	111.99	3			168.555	5
gi156713423	26S proteasome non-ATPase regulatory subunit 8			96.51	3
gi157041229	poly(rC)-binding protein 2 isoform 1	365.451	5	321.147	4	490.223	5
gi157277950	radixin isoform a	414.366	7	493.321	8	524.292	10
gi157277969	heterogeneous nuclear ribonucleoprotein A3 isoform c	687.604	9	716.035	8	1055.4	8
gi157817165	growth arrest-specific protein 7 isoform b	174.988	2	98.58	1	138.13	3
gi157841170	Parkinson disease 7 domain-containing protein 1 precursor	90.1667	3	95.3667	2	113.403	1
gi157909799	histone-binding protein RBBP7	195.135	4			187.157	3
gi157951598	calpain-2 catalytic subunit	131.56	3	89.6578	2	77.8967	1
gi157951604	adenylyl cyclase-associated protein 1	418.057	8	414.058	5	680.04	9
[truncated: 338 more rows]

## Sheet: information
article title	Description of the interaction between Candida albicans and macrophages by mixed and quantitative proteome analysis without isolation
journal name	AMB express
author names	Nao Kitahara, Hironobu Morisaka, Wataru Aoki, Yumiko Takeda, Seiji Shibasaki, Kouichi Kuroda, Mitsuyoshi Ueda
affiliation and e-mail address of the corresponding author	Division of Applied Life Sciences, Graduate School of Agriculture, Kyoto University, Sakyo-ku, Kyoto 606-8502, Japan
	miueda@kais.kyoto-u.ac.jp
