# Supplementary material for: Description of the interaction between Candida albicans and macrophages by mixed and quantitative proteome analysis without isolation
Source: AMB Express. 2015 Jul 16;5:41. doi: 10.1186/s13568-015-0127-2 (PMC4503712; doi:10.1186/s13568-015-0127-2)
Supplement: Additional file 6: — Up- (95 proteins) and down- (132 proteins) regulated proteins of C. albicans interacting with macrophages. [file 13568_2015_127_MOESM6_ESM.xlsx]

## Sheet: additional file6
Detaset S4 Up- (95 proteins) and down- (132 proteins) regulated proteins of C. albicans interacting with macrophages
Accession	Protein name	Log2 (Fold change)	FDR adjusted p-value
Orf19.4975	Hyr1	4.34353	3.68e-05
Orf19.7310	Orf19.7310	3.4016	0.000207
Orf19.2975	Ypt7	3.03136	0.000245
Orf19.4362	Orf19.4362	3.00872	0.000122
Orf19.4914.1	Orf19.4914.1	2.97349	0.000405
Orf19.390	Cdc42	2.96814	0.000125
Orf19.4441	Orf19.4441	2.93271	0.000322
Orf19.1683	Pph21	2.89037	0.000115
Orf19.441	Rpt1	2.75817	0.000107
Orf19.1263	Cfl1	2.71362	0.000207
Orf19.1224	Frp3	2.70591	0.00227
Orf19.7216	Orf19.7216	2.69884	0.000252
Orf19.2488	Fal1	2.60917	0.000218
Orf19.2245	Ypt72	2.58086	0.000245
Orf19.1854	Hhf22	2.56422	0.000414
Orf19.3593	Rpt6	2.55215	0.000107
Orf19.7621	Orf19.7621	2.4949	0.00602
Orf19.171	Dbp2	2.37877	0.000683
Orf19.6285	Glc7	2.35406	0.000218
Orf19.5440	Rpt2	2.34236	0.000107
Orf19.6991	Pre3	2.25465	0.000245
Orf19.5378	Scl1	2.19903	0.000262
Orf19.4393	Cit1	2.17595	4.88e-05
Orf19.2107	Muq1	2.17199	0.00318
Orf19.5685	Ths1	2.1695	0.000245
Orf19.4833	Mls1	2.12434	0.000322
Orf19.6844	Icl1	2.10881	0.000218
Orf19.3374	Ece1	1.99705	0.000425
Orf19.5806	Ald5	1.97569	0.000107
Orf19.5113	Adh2	1.973	0.000218
Orf19.3034	Rli1	1.91235	0.000107
Orf19.1743	Acs1	1.87131	0.000245
Orf19.2192	Gdh2	1.81376	0.000188
Orf19.7481	Mdh1	1.78458	0.000296
Orf19.3974	Put2	1.76553	0.000107
Orf19.4716	Gdh3	1.69489	0.000207
Orf19.1288	Fox2	1.65299	0.000188
Orf19.4591	Cat2	1.62493	0.000218
Orf19.3733	Idp2	1.61372	0.000188
Orf19.1949	Vps1	1.59911	0.0024
Orf19.638	Fdh1	1.57815	0.000488
Orf19.6081	Phr2	1.55742	0.00552
Orf19.3612	Pst2	1.53174	0.000245
Orf19.1779	Mp65	1.5249	0.000336
Orf19.4317	Gre3	1.50445	0.000188
Orf19.6287	Aat21	1.45464	0.000352
Orf19.5288	Ife2	1.45342	0.000188
Orf19.6229	Cat1	1.44244	0.00136
Orf19.734	Glk1	1.35388	0.00206
Orf19.1652	Pox1-3	1.35051	0.000939
Orf19.7514	Pck1	1.3341	0.000846
Orf19.5201.1	Orf19.5201.1	1.32864	0.00312
Orf19.2706	Crh11	1.31903	0.00099
Orf19.5964	Arf2	1.31827	0.0226
Orf19.1078	Hbr2	1.3071	0.000405
Orf19.5323	Mdh1-3	1.30426	0.00118
Orf19.6582	Pre10	1.27065	0.00428
Orf19.3672	Gal10	1.22722	0.00859
Orf19.4565	Bgl2	1.22518	0.0014
Orf19.3646	Ctr1	1.22173	0.00611
Orf19.1816	Als3	1.1736	0.000451
Orf19.6385	Aco1	1.14699	0.000351
Orf19.2720	Orf19.2720	1.14577	0.00409
Orf19.6220.4	Orf19.6220.4	1.14268	0.00592
Orf19.6035	Orf19.6035	1.11377	0.0014
Orf19.4016	Orf19.4016	1.07585	0.00113
Orf19.3171	Ach1	1.06519	0.0014
Orf19.2843	Rho1	1.05488	0.00118
Orf19.3675	Gal7	1.00208	0.0132
Orf19.6237	Rac1	1.00208	0.0243
Orf19.3160	Hsp12	0.944158	0.0439
Orf19.4477	Csh1	0.942603	0.00174
Orf19.2608	Adh5	0.939353	0.00215
Orf19.1891	Ape2	0.92916	0.00335
Orf19.4149.1	Orf19.4149.1	0.915733	0.0252
Orf19.5005	Osm2	0.845872	0.0188
Orf19.4650	Ilv6	0.834929	0.00174
Orf19.4813	Gua1	0.814933	0.017
Orf19.2525	Lys12	0.814127	0.00272
Orf19.5893	Rip1	0.789571	0.007
Orf19.7350	Rct1	0.770821	0.00986
Orf19.357	Orf19.357	0.769113	0.0151
Orf19.1042	Por1	0.759077	0.0208
Orf19.4777	Dak2	0.740437	0.0314
Orf19.5197	Ape2	0.718134	0.00501
Orf19.2871	Sdh12	0.708928	0.00772
Orf19.3053	Orf19.3053	0.691861	0.0204
Orf19.7590	Orf19.7590	0.672961	0.00751
Orf19.5006.1	Orf19.5006.1	0.663887	0.036
Orf19.7152	Orf19.7152	0.648679	0.0238
Orf19.5078	Orf19.5078	0.635167	0.0144
Orf19.4616	Pol30	0.624774	0.00812
Orf19.5660.1	Orf19.5660.1	0.563504	0.0439
Orf19.7263	Orf19.7263	0.549673	0.0383
Orf19.5345	Orf19.5345	0.524877	0.0182
Orf19.2598	Vma4	-0.53337	0.0458
Orf19.437	Grs1	-0.567919	0.0241
Orf19.1789.1	Lys1	-0.568446	0.0163
Orf19.542	Hxk2	-0.585487	0.0401
Orf19.6367	Ssb1	-0.614363	0.0175
Orf19.6749	Krs1	-0.617694	0.0115
Orf19.4051	Hts1	-0.620987	0.0118
Orf19.6327	Het1	-0.644653	0.0337
Orf19.6312	Rps3	-0.654271	0.00707
Orf19.1055	Cdc3	-0.659137	0.0143
Orf19.2994	RplL13	-0.665021	0.0175
Orf19.3870	Ade13	-0.687869	0.0132
Orf19.300	Aip2	-0.701588	0.0264
Orf19.4152	Cef3	-0.708865	0.0484
Orf19.2250	Spe3	-0.709763	0.0463
Orf19.5591	Ado1	-0.713551	0.00392
Orf19.269	Ses1	-0.718844	0.00938
Orf19.3358	Lsc1	-0.741304	0.0144
Orf19.2785	Atp7	-0.758761	0.0143
Orf19.4491	Erg20	-0.763484	0.0283
Orf19.5858	Egd2	-0.764054	0.0102
Orf19.7236	Tif35	-0.765194	0.0131
Orf19.316	Sec13	-0.788329	0.00592
Orf19.7239	Orf19.7239	-0.793272	0.0118
Orf19.5968	Rdi1	-0.802717	0.00384
Orf19.4311	Ynk1	-0.80445	0.0157
Orf19.3002	Rps1	-0.804675	0.00227
Orf19.7626	Eif4e	-0.825455	0.0217
Orf19.1390	Pmi1	-0.840017	0.00859
Orf19.5466	Rps24	-0.848786	0.0484
Orf19.5263	Ser33	-0.85209	0.00632
Orf19.6265.1	Rps14b	-0.865956	0.00631
Orf19.7217	Rpl4B	-0.869494	0.00542
Orf19.2727	Grx3	-0.903249	0.0107
Orf19.4223	Gcd11	-0.905645	0.0252
Orf19.3324	Tif	-0.906009	0.0038
Orf19.3268	Tma19	-0.92238	0.00268
Orf19.5294	Pdb1	-0.926491	0.000746
Orf19.4632	Rpl20b	-0.933493	0.00141
Orf19.6561	Lat1	-0.935384	0.00584
Orf19.1635	Rpl12	-0.951641	0.00124
Orf19.687.1	Rpl25	-0.975824	0.00166
Orf19.6975	Yst1	-0.983107	0.0105
Orf19.3812	Ssz1	-0.992789	0.0156
Orf19.3294	Mbf1	-1.01189	0.00258
Orf19.3590	Ipp1	-1.02022	0.0204
Orf19.4530.1	Orf19.4530.1	-1.02455	0.0401
Orf19.4560	Bfr1	-1.05342	0.00279
Orf19.1860	Lsc2	-1.05981	0.00141
Orf19.1389	Orf19.1389	-1.06179	0.00121
Orf19.4413	Cmd1	-1.06714	0.0208
Orf19.1697	Orf19.1697	-1.0922	0.00212
Orf19.6375	Rps20	-1.10089	0.00312
Orf19.1248	Orf19.1248	-1.13471	0.0208
Orf19.2179.2	Rps10	-1.14971	0.0231
Orf19.5750	Shm2	-1.1505	0.000525
Orf19.953.1	Cof1	-1.15354	0.0141
Orf19.1700	Rps7a	-1.15372	0.00121
Orf19.1030	Orf19.1030	-1.15881	0.00563
Orf19.3690.2	Orf19.3690.2	-1.16109	0.000641
Orf19.505	Srv2	-1.16229	0.00412
Orf19.7076	Gbp2	-1.17731	0.00065
Orf19.2435	Msi3	-1.2098	0.00279
Orf19.1770	Cyc1	-1.21518	0.0327
Orf19.7477	Yrb1	-1.21859	0.00412
Orf19.2232	Rpl11	-1.22315	0.00195
Orf19.7613	HcrR1	-1.2318	0.0115
Orf19.7043.1	Acb1	-1.23935	0.0108
Orf19.5904	Rpl19a	-1.24579	0.0401
Orf19.2775	Idi1	-1.24595	0.00279
Orf19.5928	Rpp2b	-1.26322	0.0284
Orf19.4236	Ret2	-1.27264	0.00744
Orf19.5351	Tif11	-1.2868	0.001
Orf19.3572.3	orf19.3572.3	-1.29076	0.00358
Orf19.5996.1	Rps19a	-1.30625	0.00121
Orf19.6906	Asc1	-1.30845	0.000491
Orf19.3789	Rpl24a	-1.35268	0.000478
Orf19.2795	Orf19.2795	-1.3629	0.015
Orf19.7048.1	Rps28b	-1.3656	0.00707
Orf19.1494	Rad23	-1.36735	0.00258
Orf19.6873	Rps8a	-1.36812	0.00101
Orf19.6403.1	Rpp2a	-1.37611	0.0108
Orf19.5823	Sgt2	-1.38355	0.00513
Orf19.2947	Snz1	-1.39712	0.000299
Orf19.6250	Orf19.6250	-1.41081	0.0166
Orf19.3138	Nop1	-1.41592	0.00272
Orf19.6105	Mvd	-1.42569	0.00272
Orf19.3788.1	Rpl30	-1.44224	0.013
Orf19.1115	Guk1	-1.46021	0.00236
Orf19.5130	Pdi1	-1.46111	0.00313
Orf19.1471	Cox4	-1.4686	0.00152
Orf19.3334	Rps21	-1.48858	0.00174
Orf19.3003.1	Rpl6	-1.5228	0.000188
Orf19.667.1	Rpl37b	-1.52433	0.0352
Orf19.2538	Ptc2	-1.54044	0.00932
Orf19.7484	Ade1	-1.54892	0.0287
Orf19.3415.1	Rpl32	-1.5557	0.000305
Orf19.2111.2	Rpl38	-1.55685	0.000406
Orf19.2060	Sod5	-1.59292	0.00938
Orf19.3037	Orf19.3037	-1.61491	0.000262
Orf19.5063	Coi1	-1.63261	0.00304
Orf19.3354	Orf19.3354	-1.6619	0.0014
Orf19.4660	Rps6A	-1.70603	0.0127
Orf19.7312	Erg13	-1.70632	0.00272
Orf19.5225.2	Rpl27a	-1.7163	0.000357
Orf19.4931.1	Rpl14	-1.72063	0.00272
Orf19.5964.2	Rpl35	-1.72752	0.00121
Orf19.838.1	Rps9b	-1.73438	0.00245
Orf19.2478.1	Orf19.2478.1	-1.76457	0.000414
Orf19.827.1	Rpl39	-1.79756	0.0014
Orf19.4623.3	Nhp6a	-1.88516	0.000414
Orf19.3942.1	Rpl43a	-1.90295	0.00146
Orf19.6085	Rpl16a	-1.91266	0.000107
Orf19.1232	Vrg4	-1.91597	0.0024
Orf19.2269	Orf19.2269	-2.01434	0.0143
Orf19.4215	Fet34	-2.01814	0.00174
Orf19.5943.1	Orf19.5943.1	-2.02272	0.001
Orf19.7161	Sui3	-2.02622	0.00253
Orf19.6002	Rpl8b	-2.04229	0.00249
Orf19.3697	Orf19.3697	-2.05065	0.00602
Orf19.1470	Rps26a	-2.08255	0.00065
Orf19.4796	Orf19.4796	-2.08311	0.00632
Orf19.3325.3	Rps21b	-2.12573	0.000414
Orf19.1154	Egd1	-2.18717	0.000405
Orf19.3838	Efb1	-2.22943	0.000274
Orf19.3423	Tif3	-2.27577	0.00118
Orf19.2416.1	Mlc1	-2.31715	0.00121
Orf19.3475	Orf19.3475	-2.34442	0.00545
Orf19.7188	Rpp1b	-2.61707	0.00194
Orf19.5927	Rps15	-2.66718	0.00125
Orf19.526	Nhp2	-2.75376	0.00174
Orf19.6882.1	Orf19.6882.1	-3.55629	0.00654

## Sheet: information
article title	Description of the interaction between Candida albicans and macrophages by mixed and quantitative proteome analysis without isolation
journal name	AMB express
author names	Nao Kitahara, Hironobu Morisaka, Wataru Aoki, Yumiko Takeda, Seiji Shibasaki, Kouichi Kuroda, Mitsuyoshi Ueda
affiliation and e-mail address of the corresponding author	Division of Applied Life Sciences, Graduate School of Agriculture, Kyoto University, Sakyo-ku, Kyoto 606-8502, Japan
	miueda@kais.kyoto-u.ac.jp
