# Supplementary material for: Description of the interaction between Candida albicans and macrophages by mixed and quantitative proteome analysis without isolation
Source: AMB Express. 2015 Jul 16;5:41. doi: 10.1186/s13568-015-0127-2 (PMC4503712; doi:10.1186/s13568-015-0127-2)
Supplement: Additional file 7: — Changed proteins of macrophage interacting with C. albicans (five proteins). [file 13568_2015_127_MOESM7_ESM.xlsx]

## Sheet: additnaol file7
Dataset S5 Changed proteins of macrophage interacting with C. albicans (five proteins)
Accession	Protein name	Symbol	Log2 (Fold change)	FDR adjusted p-value
gi27754134	60S ribosomal protein L7-like 1	PPL7L1	-4.17621	0.000870447
gi9790049	nitric oxide-associated protein 1	NOA1	-4.37885	0.00109669
gi124339829	heat shock 70 kDa protein 1A	HSPA1A	-2.262	0.00318645
gi126518317	complement C3 precursor	C3	-2.24177	0.00425703
gi160333372	lumican precursor	LUM	-2.35199	0.0432842

## Sheet: information
article title	Description of the interaction between Candida albicans and macrophages by mixed and quantitative proteome analysis without isolation
journal name	AMB express
author names	Nao Kitahara, Hironobu Morisaka, Wataru Aoki, Yumiko Takeda, Seiji Shibasaki, Kouichi Kuroda, Mitsuyoshi Ueda
affiliation and e-mail address of the corresponding author	Division of Applied Life Sciences, Graduate School of Agriculture, Kyoto University, Sakyo-ku, Kyoto 606-8502, Japan
	miueda@kais.kyoto-u.ac.jp
